# Supplementary material for: Self-acetylation at the active site of phosphoenolpyruvate carboxykinase (PCK1) controls enzyme activity
Source: J Biol Chem. 2021 Jan 21;296:100205. doi: 10.1074/jbc.RA120.015103 (PMC7948413; doi:10.1074/jbc.RA120.015103)
Supplement: JBC_JBC-2020-015103_11 [file mmc2.xlsx]

## Sheet: LC-MS MS data
prot_hit_num	prot_acc	prot_desc	prot_score	prot_mass	prot_matches	pep_query	pep_rank	pep_isbold	pep_exp_mz	pep_exp_mr	pep_exp_z	pep_calc_mr	pep_delta	pep_miss	pep_score	pep_expect	pep_res_before	pep_seq	pep_res_after	pep_var_mod	pep_var_mod_pos	pep_scan_title
1	P07379	PCKGC_RAT Phosphoenolpyruvate carboxykinase, cytosolic [GTP] OS=Rattus norvegicus GN=Pck1 PE=1 SV=881	19314			2248	1	1	519.594	1555.76	3	1555.76	0.0023	2	23.73	0.92	K	AFNARFPGCMKGR	T	Acetyl:2H(3) (K)	0.0000000000200.0	20160503_pck1_8mM_5.4198.4198.3 File:~20160503_pck1_8mM_5.raw~, NativeID:~controllerType=0 controllerNumber=1 scan=4198~
1	P07379	PCKGC_RAT Phosphoenolpyruvate carboxykinase, cytosolic [GTP] OS=Rattus norvegicus GN=Pck1 PE=1 SV=1431	19314			4071	1	1	863.786	2588.34	3	2587.35	0.9892	2	54.7	0.00042	R	AINPENGFFGVAPGTSVKTNPNAIK	T	Acetyl:2H(3) (K)	0.0000000000000000020000000.0	20160503_pck1_8mM_5.5794.5794.3 File:~20160503_pck1_8mM_5.raw~, NativeID:~controllerType=0 controllerNumber=1 scan=5794~
1	P07379	PCKGC_RAT Phosphoenolpyruvate carboxykinase, cytosolic [GTP] OS=Rattus norvegicus GN=Pck1 PE=1 SV=1432	19314			4072	1	1	863.786	2588.34	3	2587.35	0.9895	2	42.02	0.0077	R	AINPENGFFGVAPGTSVKTNPNAIK	T	Acetyl:2H(3) (K)	0.0000000000000000020000000.0	20160503_pck1_8mM_5.6098.6098.3 File:~20160503_pck1_8mM_5.raw~, NativeID:~controllerType=0 controllerNumber=1 scan=6098~
1	P07379	PCKGC_RAT Phosphoenolpyruvate carboxykinase, cytosolic [GTP] OS=Rattus norvegicus GN=Pck1 PE=1 SV=1433	19314			4073	1	1	863.786	2588.34	3	2587.35	0.9896	2	7.54	22	R	AINPENGFFGVAPGTSVKTNPNAIK	T	Acetyl:2H(3) (K)	0.0000000000000000020000000.0	20160503_pck1_8mM_5.6281.6281.3 File:~20160503_pck1_8mM_5.raw~, NativeID:~controllerType=0 controllerNumber=1 scan=6281~
1	P07379	PCKGC_RAT Phosphoenolpyruvate carboxykinase, cytosolic [GTP] OS=Rattus norvegicus GN=Pck1 PE=1 SV=1434	19314			4074	1	1	863.786	2588.34	3	2587.35	0.9897	2	26.31	0.29	R	AINPENGFFGVAPGTSVKTNPNAIK	T	Acetyl:2H(3) (K)	0.0000000000000000020000000.0	20160503_pck1_8mM_5.6142.6142.3 File:~20160503_pck1_8mM_5.raw~, NativeID:~controllerType=0 controllerNumber=1 scan=6142~
1	P07379	PCKGC_RAT Phosphoenolpyruvate carboxykinase, cytosolic [GTP] OS=Rattus norvegicus GN=Pck1 PE=1 SV=1435	19314			4075	1	1	863.787	2588.34	3	2587.35	0.9906	2	41.37	0.0089	R	AINPENGFFGVAPGTSVKTNPNAIK	T	Acetyl:2H(3) (K)	0.0000000000000000020000000.0	20160503_pck1_8mM_5.5858.5858.3 File:~20160503_pck1_8mM_5.raw~, NativeID:~controllerType=0 controllerNumber=1 scan=5858~
1	P07379	PCKGC_RAT Phosphoenolpyruvate carboxykinase, cytosolic [GTP] OS=Rattus norvegicus GN=Pck1 PE=1 SV=1436	19314			4076	1	1	863.787	2588.34	3	2587.35	0.9906	2	55.11	0.00038	R	AINPENGFFGVAPGTSVKTNPNAIK	T	Acetyl:2H(3) (K)	0.0000000000000000020000000.0	20160503_pck1_8mM_5.5825.5825.3 File:~20160503_pck1_8mM_5.raw~, NativeID:~controllerType=0 controllerNumber=1 scan=5825~
1	P07379	PCKGC_RAT Phosphoenolpyruvate carboxykinase, cytosolic [GTP] OS=Rattus norvegicus GN=Pck1 PE=1 SV=1437	19314			4077	1	1	863.787	2588.34	3	2587.35	0.9907	2	43.29	0.0058	R	AINPENGFFGVAPGTSVKTNPNAIK	T	Acetyl:2H(3) (K)	0.0000000000000000020000000.0	20160503_pck1_8mM_5.5891.5891.3 File:~20160503_pck1_8mM_5.raw~, NativeID:~controllerType=0 controllerNumber=1 scan=5891~
1	P07379	PCKGC_RAT Phosphoenolpyruvate carboxykinase, cytosolic [GTP] OS=Rattus norvegicus GN=Pck1 PE=1 SV=1438	19314			4078	1	1	863.787	2588.34	3	2587.35	0.9911	2	51	0.00098	R	AINPENGFFGVAPGTSVKTNPNAIK	T	Acetyl:2H(3) (K)	0.0000000000000000020000000.0	20160503_pck1_8mM_5.6042.6042.3 File:~20160503_pck1_8mM_5.raw~, NativeID:~controllerType=0 controllerNumber=1 scan=6042~
1	P07379	PCKGC_RAT Phosphoenolpyruvate carboxykinase, cytosolic [GTP] OS=Rattus norvegicus GN=Pck1 PE=1 SV=1439	19314			4079	1	1	863.787	2588.34	3	2587.35	0.9921	2	23.89	0.5	R	AINPENGFFGVAPGTSVKTNPNAIK	T	Acetyl:2H(3) (K)	0.0000000000000000020000000.0	20160503_pck1_8mM_5.6216.6216.3 File:~20160503_pck1_8mM_5.raw~, NativeID:~controllerType=0 controllerNumber=1 scan=6216~
1	P07379	PCKGC_RAT Phosphoenolpyruvate carboxykinase, cytosolic [GTP] OS=Rattus norvegicus GN=Pck1 PE=1 SV=1440	19314			4080	1	1	863.787	2588.34	3	2587.35	0.9923	2	28.18	0.19	R	AINPENGFFGVAPGTSVKTNPNAIK	T	Acetyl:2H(3) (K)	0.0000000000000000020000000.0	20160503_pck1_8mM_5.5998.5998.3 File:~20160503_pck1_8mM_5.raw~, NativeID:~controllerType=0 controllerNumber=1 scan=5998~
1	P07379	PCKGC_RAT Phosphoenolpyruvate carboxykinase, cytosolic [GTP] OS=Rattus norvegicus GN=Pck1 PE=1 SV=1441	19314			4081	1	1	863.788	2588.34	3	2587.35	0.9935	2	55.21	0.00036	R	AINPENGFFGVAPGTSVKTNPNAIK	T	Acetyl:2H(3) (K)	0.0000000000000000020000000.0	20160503_pck1_8mM_5.5922.5922.3 File:~20160503_pck1_8mM_5.raw~, NativeID:~controllerType=0 controllerNumber=1 scan=5922~
1	P07379	PCKGC_RAT Phosphoenolpyruvate carboxykinase, cytosolic [GTP] OS=Rattus norvegicus GN=Pck1 PE=1 SV=1406	19314			3917	1	1	786.081	2355.22	3	2355.22	0.0066	2	38.88	0.019	E	ALGDGEFIKCLHSVGCPLPLK	K	Acetyl:2H(3) (K)	0.000000002000000000000.0	20160503_pck1_8mM_5.6483.6483.3 File:~20160503_pck1_8mM_5.raw~, NativeID:~controllerType=0 controllerNumber=1 scan=6483~
1	P07379	PCKGC_RAT Phosphoenolpyruvate carboxykinase, cytosolic [GTP] OS=Rattus norvegicus GN=Pck1 PE=1 SV=1407	19314			3918	1	1	786.082	2355.22	3	2355.22	0.0067	2	46.05	0.0036	E	ALGDGEFIKCLHSVGCPLPLK	K	Acetyl:2H(3) (K)	0.000000002000000000000.0	20160503_pck1_8mM_5.6507.6507.3 File:~20160503_pck1_8mM_5.raw~, NativeID:~controllerType=0 controllerNumber=1 scan=6507~
1	P07379	PCKGC_RAT Phosphoenolpyruvate carboxykinase, cytosolic [GTP] OS=Rattus norvegicus GN=Pck1 PE=1 SV=1408	19314			3919	1	1	786.082	2355.22	3	2355.22	0.0078	2	33.85	0.06	E	ALGDGEFIKCLHSVGCPLPLK	K	Acetyl:2H(3) (K)	0.000000002000000000000.0	20160503_pck1_8mM_5.6458.6458.3 File:~20160503_pck1_8mM_5.raw~, NativeID:~controllerType=0 controllerNumber=1 scan=6458~
1	P07379	PCKGC_RAT Phosphoenolpyruvate carboxykinase, cytosolic [GTP] OS=Rattus norvegicus GN=Pck1 PE=1 SV=1409	19314			3920	1	1	786.082	2355.22	3	2355.22	0.0086	2	37.97	0.023	E	ALGDGEFIKCLHSVGCPLPLK	K	Acetyl:2H(3) (K)	0.000000002000000000000.0	20160503_pck1_8mM_5.6536.6536.3 File:~20160503_pck1_8mM_5.raw~, NativeID:~controllerType=0 controllerNumber=1 scan=6536~
1	P07379	PCKGC_RAT Phosphoenolpyruvate carboxykinase, cytosolic [GTP] OS=Rattus norvegicus GN=Pck1 PE=1 SV=1451	19314			4240	1	1	950.142	2847.4	3	2847.41	-0.0026	2	35.78	0.029	K	CLHSVGCPLPLKKPLVNNWACNPE	L	Acetyl:2H(3) (K)	0.000000000002000000000000.0	20160503_pck1_8mM_5.6013.6013.3 File:~20160503_pck1_8mM_5.raw~, NativeID:~controllerType=0 controllerNumber=1 scan=6013~
1	P07379	PCKGC_RAT Phosphoenolpyruvate carboxykinase, cytosolic [GTP] OS=Rattus norvegicus GN=Pck1 PE=1 SV=1452	19314			4241	1	1	950.144	2847.41	3	2847.41	0.0047	2	28.75	0.15	K	CLHSVGCPLPLKKPLVNNWACNPE	L	Acetyl:2H(3) (K)	0.000000000002000000000000.0	20160503_pck1_8mM_5.6074.6074.3 File:~20160503_pck1_8mM_5.raw~, NativeID:~controllerType=0 controllerNumber=1 scan=6074~
1	P07379	PCKGC_RAT Phosphoenolpyruvate carboxykinase, cytosolic [GTP] OS=Rattus norvegicus GN=Pck1 PE=1 SV=1453	19314			4242	1	1	950.145	2847.41	3	2847.41	0.0062	2	36.19	0.026	K	CLHSVGCPLPLKKPLVNNWACNPE	L	Acetyl:2H(3) (K)	0.000000000002000000000000.0	20160503_pck1_8mM_5.6045.6045.3 File:~20160503_pck1_8mM_5.raw~, NativeID:~controllerType=0 controllerNumber=1 scan=6045~
1	P07379	PCKGC_RAT Phosphoenolpyruvate carboxykinase, cytosolic [GTP] OS=Rattus norvegicus GN=Pck1 PE=1 SV=1454	19314			4243	1	1	950.145	2847.41	3	2847.41	0.0066	2	34.31	0.04	K	CLHSVGCPLPLKKPLVNNWACNPE	L	Acetyl:2H(3) (K)	0.000000000000200000000000.0	20160503_pck1_8mM_5.6106.6106.3 File:~20160503_pck1_8mM_5.raw~, NativeID:~controllerType=0 controllerNumber=1 scan=6106~
1	P07379	PCKGC_RAT Phosphoenolpyruvate carboxykinase, cytosolic [GTP] OS=Rattus norvegicus GN=Pck1 PE=1 SV=1455	19314			4244	1	1	950.145	2847.41	3	2847.41	0.007	2	38.6	0.015	K	CLHSVGCPLPLKKPLVNNWACNPE	L	Acetyl:2H(3) (K)	0.000000000000200000000000.0	20160503_pck1_8mM_5.6138.6138.3 File:~20160503_pck1_8mM_5.raw~, NativeID:~controllerType=0 controllerNumber=1 scan=6138~
1	P07379	PCKGC_RAT Phosphoenolpyruvate carboxykinase, cytosolic [GTP] OS=Rattus norvegicus GN=Pck1 PE=1 SV=1456	19314			4263	1	1	965.154	2892.44	3	2892.44	0.0043	2	33.22	0.054	K	CLHSVGCPLPLKKPLVNNWACNPE	L	2 Acetyl:2H(3) (K)	0.000000000002200000000000.0	20160503_pck1_8mM_5.6660.6660.3 File:~20160503_pck1_8mM_5.raw~, NativeID:~controllerType=0 controllerNumber=1 scan=6660~
1	P07379	PCKGC_RAT Phosphoenolpyruvate carboxykinase, cytosolic [GTP] OS=Rattus norvegicus GN=Pck1 PE=1 SV=1457	19314			4264	1	1	965.154	2892.44	3	2892.44	0.0058	2	26.18	0.27	K	CLHSVGCPLPLKKPLVNNWACNPE	L	2 Acetyl:2H(3) (K)	0.000000000002200000000000.0	20160503_pck1_8mM_5.6684.6684.3 File:~20160503_pck1_8mM_5.raw~, NativeID:~controllerType=0 controllerNumber=1 scan=6684~
1	P07379	PCKGC_RAT Phosphoenolpyruvate carboxykinase, cytosolic [GTP] OS=Rattus norvegicus GN=Pck1 PE=1 SV=1458	19314			4266	1	1	965.482	2893.43	3	2892.44	0.9898	2	18.44	1.6	K	CLHSVGCPLPLKKPLVNNWACNPE	L	2 Acetyl:2H(3) (K)	0.000000000002200000000000.0	20160503_pck1_8mM_5.6629.6629.3 File:~20160503_pck1_8mM_5.raw~, NativeID:~controllerType=0 controllerNumber=1 scan=6629~
1	P07379	PCKGC_RAT Phosphoenolpyruvate carboxykinase, cytosolic [GTP] OS=Rattus norvegicus GN=Pck1 PE=1 SV=1459	19314			4267	1	1	965.484	2893.43	3	2892.44	0.9934	2	19.44	1.3	K	CLHSVGCPLPLKKPLVNNWACNPE	L	2 Acetyl:2H(3) (K)	0.000000000002200000000000.0	20160503_pck1_8mM_5.6594.6594.3 File:~20160503_pck1_8mM_5.raw~, NativeID:~controllerType=0 controllerNumber=1 scan=6594~
1	P07379	PCKGC_RAT Phosphoenolpyruvate carboxykinase, cytosolic [GTP] OS=Rattus norvegicus GN=Pck1 PE=1 SV=1389	19314			3635	1	1	714.34	2140	3	2139.99	0.0073	1	56.01	0.00029	E	CVGDDIAWMKFDAQGNLR	A	Acetyl:2H(3) (K)	0.000000000200000000.0	20160503_pck1_8mM_5.6429.6429.3 File:~20160503_pck1_8mM_5.raw~, NativeID:~controllerType=0 controllerNumber=1 scan=6429~
1	P07379	PCKGC_RAT Phosphoenolpyruvate carboxykinase, cytosolic [GTP] OS=Rattus norvegicus GN=Pck1 PE=1 SV=1390	19314			3636	1	1	714.34	2140	3	2139.99	0.0074	1	62.43	6.7e-05	E	CVGDDIAWMKFDAQGNLR	A	Acetyl:2H(3) (K)	0.000000000200000000.0	20160503_pck1_8mM_5.6401.6401.3 File:~20160503_pck1_8mM_5.raw~, NativeID:~controllerType=0 controllerNumber=1 scan=6401~
1	P07379	PCKGC_RAT Phosphoenolpyruvate carboxykinase, cytosolic [GTP] OS=Rattus norvegicus GN=Pck1 PE=1 SV=1391	19314			3637	1	1	1071.01	2140	2	2139.99	0.0077	1	107.48	2.1e-09	E	CVGDDIAWMKFDAQGNLR	A	Acetyl:2H(3) (K)	0.000000000200000000.0	20160503_pck1_8mM_5.6408.6408.2 File:~20160503_pck1_8mM_5.raw~, NativeID:~controllerType=0 controllerNumber=1 scan=6408~
1	P07379	PCKGC_RAT Phosphoenolpyruvate carboxykinase, cytosolic [GTP] OS=Rattus norvegicus GN=Pck1 PE=1 SV=937	19314			2455	1	1	543.3	1626.88	3	1626.88	0.0009	1	57.01	0.00041	R	DTVPIPKSGQSQLGR	W	Acetyl:2H(3) (K)	0.000000200000000.0	20160503_pck1_8mM_5.4072.4072.3 File:~20160503_pck1_8mM_5.raw~, NativeID:~controllerType=0 controllerNumber=1 scan=4072~
1	P07379	PCKGC_RAT Phosphoenolpyruvate carboxykinase, cytosolic [GTP] OS=Rattus norvegicus GN=Pck1 PE=1 SV=938	19314			2456	1	1	543.3	1626.88	3	1626.88	0.001	1	57.53	0.00037	R	DTVPIPKSGQSQLGR	W	Acetyl:2H(3) (K)	0.000000200000000.0	20160503_pck1_8mM_5.4045.4045.3 File:~20160503_pck1_8mM_5.raw~, NativeID:~controllerType=0 controllerNumber=1 scan=4045~
1	P07379	PCKGC_RAT Phosphoenolpyruvate carboxykinase, cytosolic [GTP] OS=Rattus norvegicus GN=Pck1 PE=1 SV=939	19314			2457	1	1	543.3	1626.88	3	1626.88	0.0012	1	30.77	0.17	R	DTVPIPKSGQSQLGR	W	Acetyl:2H(3) (K)	0.000000200000000.0	20160503_pck1_8mM_5.4099.4099.3 File:~20160503_pck1_8mM_5.raw~, NativeID:~controllerType=0 controllerNumber=1 scan=4099~
1	P07379	PCKGC_RAT Phosphoenolpyruvate carboxykinase, cytosolic [GTP] OS=Rattus norvegicus GN=Pck1 PE=1 SV=944	19314			2462	1	1	543.3	1626.88	3	1626.88	0.0021	1	57	0.0004	R	DTVPIPKSGQSQLGR	W	Acetyl:2H(3) (K)	0.000000200000000.0	20160503_pck1_8mM_5.4017.4017.3 File:~20160503_pck1_8mM_5.raw~, NativeID:~controllerType=0 controllerNumber=1 scan=4017~
1	P07379	PCKGC_RAT Phosphoenolpyruvate carboxykinase, cytosolic [GTP] OS=Rattus norvegicus GN=Pck1 PE=1 SV=935	19314			2453	1	1	814.445	1626.88	2	1626.88	-0.0011	1	37.2	0.038	R	DTVPIPKSGQSQLGR	W	Acetyl:2H(3) (K)	0.000000200000000.0	20160503_pck1_8mM_5.4362.4362.2 File:~20160503_pck1_8mM_5.raw~, NativeID:~controllerType=0 controllerNumber=1 scan=4362~
1	P07379	PCKGC_RAT Phosphoenolpyruvate carboxykinase, cytosolic [GTP] OS=Rattus norvegicus GN=Pck1 PE=1 SV=936	19314			2454	1	1	814.446	1626.88	2	1626.88	-0.0001	1	68.25	3.1e-05	R	DTVPIPKSGQSQLGR	W	Acetyl:2H(3) (K)	0.000000200000000.0	20160503_pck1_8mM_5.4090.4090.2 File:~20160503_pck1_8mM_5.raw~, NativeID:~controllerType=0 controllerNumber=1 scan=4090~
1	P07379	PCKGC_RAT Phosphoenolpyruvate carboxykinase, cytosolic [GTP] OS=Rattus norvegicus GN=Pck1 PE=1 SV=940	19314			2458	1	1	814.447	1626.88	2	1626.88	0.0016	1	66.91	4.2e-05	R	DTVPIPKSGQSQLGR	W	Acetyl:2H(3) (K)	0.000000200000000.0	20160503_pck1_8mM_5.4122.4122.2 File:~20160503_pck1_8mM_5.raw~, NativeID:~controllerType=0 controllerNumber=1 scan=4122~
1	P07379	PCKGC_RAT Phosphoenolpyruvate carboxykinase, cytosolic [GTP] OS=Rattus norvegicus GN=Pck1 PE=1 SV=941	19314			2459	1	1	814.447	1626.88	2	1626.88	0.0019	1	69.9	2.1e-05	R	DTVPIPKSGQSQLGR	W	Acetyl:2H(3) (K)	0.000000200000000.0	20160503_pck1_8mM_5.4027.4027.2 File:~20160503_pck1_8mM_5.raw~, NativeID:~controllerType=0 controllerNumber=1 scan=4027~
1	P07379	PCKGC_RAT Phosphoenolpyruvate carboxykinase, cytosolic [GTP] OS=Rattus norvegicus GN=Pck1 PE=1 SV=942	19314			2460	1	1	814.447	1626.88	2	1626.88	0.002	1	63.85	8.4e-05	R	DTVPIPKSGQSQLGR	W	Acetyl:2H(3) (K)	0.000000200000000.0	20160503_pck1_8mM_5.4053.4053.2 File:~20160503_pck1_8mM_5.raw~, NativeID:~controllerType=0 controllerNumber=1 scan=4053~
1	P07379	PCKGC_RAT Phosphoenolpyruvate carboxykinase, cytosolic [GTP] OS=Rattus norvegicus GN=Pck1 PE=1 SV=943	19314			2461	1	1	814.447	1626.88	2	1626.88	0.002	1	44.99	0.0064	R	DTVPIPKSGQSQLGR	W	Acetyl:2H(3) (K)	0.000000200000000.0	20160503_pck1_8mM_5.4233.4233.2 File:~20160503_pck1_8mM_5.raw~, NativeID:~controllerType=0 controllerNumber=1 scan=4233~
1	P07379	PCKGC_RAT Phosphoenolpyruvate carboxykinase, cytosolic [GTP] OS=Rattus norvegicus GN=Pck1 PE=1 SV=945	19314			2463	1	1	814.447	1626.88	2	1626.88	0.0022	1	66.65	4.4e-05	R	DTVPIPKSGQSQLGR	W	Acetyl:2H(3) (K)	0.000000200000000.0	20160503_pck1_8mM_5.4154.4154.2 File:~20160503_pck1_8mM_5.raw~, NativeID:~controllerType=0 controllerNumber=1 scan=4154~
1	P07379	PCKGC_RAT Phosphoenolpyruvate carboxykinase, cytosolic [GTP] OS=Rattus norvegicus GN=Pck1 PE=1 SV=946	19314			2464	1	1	814.447	1626.88	2	1626.88	0.0027	1	56.72	0.00043	R	DTVPIPKSGQSQLGR	W	Acetyl:2H(3) (K)	0.000000200000000.0	20160503_pck1_8mM_5.4194.4194.2 File:~20160503_pck1_8mM_5.raw~, NativeID:~controllerType=0 controllerNumber=1 scan=4194~
1	P07379	PCKGC_RAT Phosphoenolpyruvate carboxykinase, cytosolic [GTP] OS=Rattus norvegicus GN=Pck1 PE=1 SV=947	19314			2465	1	1	814.447	1626.88	2	1626.88	0.0031	1	39.89	0.021	R	DTVPIPKSGQSQLGR	W	Acetyl:2H(3) (K)	0.000000200000000.0	20160503_pck1_8mM_5.4404.4404.2 File:~20160503_pck1_8mM_5.raw~, NativeID:~controllerType=0 controllerNumber=1 scan=4404~
1	P07379	PCKGC_RAT Phosphoenolpyruvate carboxykinase, cytosolic [GTP] OS=Rattus norvegicus GN=Pck1 PE=1 SV=948	19314			2466	1	1	814.448	1626.88	2	1626.88	0.0042	1	65.26	5.9e-05	R	DTVPIPKSGQSQLGR	W	Acetyl:2H(3) (K)	0.000000200000000.0	20160503_pck1_8mM_5.4274.4274.2 File:~20160503_pck1_8mM_5.raw~, NativeID:~controllerType=0 controllerNumber=1 scan=4274~
1	P07379	PCKGC_RAT Phosphoenolpyruvate carboxykinase, cytosolic [GTP] OS=Rattus norvegicus GN=Pck1 PE=1 SV=1264	19314			3213	1	1	624.671	1870.99	3	1870.99	0.0038	2	72.08	1.2e-05	R	EIISFGSGYGGNSLLGKK	C	Acetyl:2H(3) (K)	0.000000000000000002.0	20160503_pck1_8mM_5.5673.5673.3 File:~20160503_pck1_8mM_5.raw~, NativeID:~controllerType=0 controllerNumber=1 scan=5673~
1	P07379	PCKGC_RAT Phosphoenolpyruvate carboxykinase, cytosolic [GTP] OS=Rattus norvegicus GN=Pck1 PE=1 SV=1266	19314			3215	1	1	624.671	1870.99	3	1870.99	0.0042	2	82.71	1.1e-06	R	EIISFGSGYGGNSLLGKK	C	Acetyl:2H(3) (K)	0.000000000000000002.0	20160503_pck1_8mM_5.5640.5640.3 File:~20160503_pck1_8mM_5.raw~, NativeID:~controllerType=0 controllerNumber=1 scan=5640~
1	P07379	PCKGC_RAT Phosphoenolpyruvate carboxykinase, cytosolic [GTP] OS=Rattus norvegicus GN=Pck1 PE=1 SV=1262	19314			3211	1	1	936.501	1870.99	2	1870.99	0	2	100.54	1.7e-08	R	EIISFGSGYGGNSLLGKK	C	Acetyl:2H(3) (K)	0.000000000000000002.0	20160503_pck1_8mM_5.5613.5613.2 File:~20160503_pck1_8mM_5.raw~, NativeID:~controllerType=0 controllerNumber=1 scan=5613~
1	P07379	PCKGC_RAT Phosphoenolpyruvate carboxykinase, cytosolic [GTP] OS=Rattus norvegicus GN=Pck1 PE=1 SV=1263	19314			3212	1	1	936.503	1870.99	2	1870.99	0.0036	2	46.2	0.0046	R	EIISFGSGYGGNSLLGKK	C	Acetyl:2H(3) (K)	0.000000000000000002.0	20160503_pck1_8mM_5.5721.5721.2 File:~20160503_pck1_8mM_5.raw~, NativeID:~controllerType=0 controllerNumber=1 scan=5721~
1	P07379	PCKGC_RAT Phosphoenolpyruvate carboxykinase, cytosolic [GTP] OS=Rattus norvegicus GN=Pck1 PE=1 SV=1265	19314			3214	1	1	936.503	1870.99	2	1870.99	0.0041	2	112.05	1.2e-09	R	EIISFGSGYGGNSLLGKK	C	Acetyl:2H(3) (K)	0.000000000000000002.0	20160503_pck1_8mM_5.5650.5650.2 File:~20160503_pck1_8mM_5.raw~, NativeID:~controllerType=0 controllerNumber=1 scan=5650~
1	P07379	PCKGC_RAT Phosphoenolpyruvate carboxykinase, cytosolic [GTP] OS=Rattus norvegicus GN=Pck1 PE=1 SV=1267	19314			3216	1	1	936.503	1870.99	2	1870.99	0.0048	2	117.17	3.7e-10	R	EIISFGSGYGGNSLLGKK	C	Acetyl:2H(3) (K)	0.000000000000000002.0	20160503_pck1_8mM_5.5682.5682.2 File:~20160503_pck1_8mM_5.raw~, NativeID:~controllerType=0 controllerNumber=1 scan=5682~
1	P07379	PCKGC_RAT Phosphoenolpyruvate carboxykinase, cytosolic [GTP] OS=Rattus norvegicus GN=Pck1 PE=1 SV=1239	19314			3036	1	1	605.336	1812.99	3	1812.98	0.0033	1	44.64	0.0055	E	FIKCLHSVGCPLPLK	K	Acetyl:2H(3) (K)	0.002000000000000.0	20160503_pck1_8mM_5.5445.5445.3 File:~20160503_pck1_8mM_5.raw~, NativeID:~controllerType=0 controllerNumber=1 scan=5445~
1	P07379	PCKGC_RAT Phosphoenolpyruvate carboxykinase, cytosolic [GTP] OS=Rattus norvegicus GN=Pck1 PE=1 SV=1240	19314			3037	1	1	605.336	1812.99	3	1812.98	0.0043	1	33.22	0.076	E	FIKCLHSVGCPLPLK	K	Acetyl:2H(3) (K)	0.002000000000000.0	20160503_pck1_8mM_5.5486.5486.3 File:~20160503_pck1_8mM_5.raw~, NativeID:~controllerType=0 controllerNumber=1 scan=5486~
1	P07379	PCKGC_RAT Phosphoenolpyruvate carboxykinase, cytosolic [GTP] OS=Rattus norvegicus GN=Pck1 PE=1 SV=179	19314			599	1	1	499.243	996.471	2	996.471	-0.0004	1	43.02	0.0086	R	FPGCMKGR	T	Acetyl:2H(3) (K)	0.00000200.0	20160503_pck1_8mM_5.3103.3103.2 File:~20160503_pck1_8mM_5.raw~, NativeID:~controllerType=0 controllerNumber=1 scan=3103~
1	P07379	PCKGC_RAT Phosphoenolpyruvate carboxykinase, cytosolic [GTP] OS=Rattus norvegicus GN=Pck1 PE=1 SV=180	19314			600	1	1	499.243	996.472	2	996.471	0.0003	1	6.28	44	R	FPGCMKGR	T	Acetyl:2H(3) (K)	0.00000200.0	20160503_pck1_8mM_5.3664.3664.2 File:~20160503_pck1_8mM_5.raw~, NativeID:~controllerType=0 controllerNumber=1 scan=3664~
1	P07379	PCKGC_RAT Phosphoenolpyruvate carboxykinase, cytosolic [GTP] OS=Rattus norvegicus GN=Pck1 PE=1 SV=181	19314			601	1	1	499.243	996.472	2	996.471	0.0003	1	28.99	0.23	R	FPGCMKGR	T	Acetyl:2H(3) (K)	0.00000200.0	20160503_pck1_8mM_5.3123.3123.2 File:~20160503_pck1_8mM_5.raw~, NativeID:~controllerType=0 controllerNumber=1 scan=3123~
1	P07379	PCKGC_RAT Phosphoenolpyruvate carboxykinase, cytosolic [GTP] OS=Rattus norvegicus GN=Pck1 PE=1 SV=182	19314			602	1	1	499.243	996.472	2	996.471	0.0004	1	10.82	15	R	FPGCMKGR	T	Acetyl:2H(3) (K)	0.00000200.0	20160503_pck1_8mM_5.3208.3208.2 File:~20160503_pck1_8mM_5.raw~, NativeID:~controllerType=0 controllerNumber=1 scan=3208~
1	P07379	PCKGC_RAT Phosphoenolpyruvate carboxykinase, cytosolic [GTP] OS=Rattus norvegicus GN=Pck1 PE=1 SV=183	19314			603	1	1	499.243	996.472	2	996.471	0.0004	1	25.86	0.49	R	FPGCMKGR	T	Acetyl:2H(3) (K)	0.00000200.0	20160503_pck1_8mM_5.2997.2997.2 File:~20160503_pck1_8mM_5.raw~, NativeID:~controllerType=0 controllerNumber=1 scan=2997~
1	P07379	PCKGC_RAT Phosphoenolpyruvate carboxykinase, cytosolic [GTP] OS=Rattus norvegicus GN=Pck1 PE=1 SV=184	19314			604	1	1	499.243	996.472	2	996.471	0.0005	1	6.39	43	R	FPGCMKGR	T	Acetyl:2H(3) (K)	0.00000200.0	20160503_pck1_8mM_5.3172.3172.2 File:~20160503_pck1_8mM_5.raw~, NativeID:~controllerType=0 controllerNumber=1 scan=3172~
1	P07379	PCKGC_RAT Phosphoenolpyruvate carboxykinase, cytosolic [GTP] OS=Rattus norvegicus GN=Pck1 PE=1 SV=185	19314			605	1	1	499.243	996.472	2	996.471	0.0005	1	38.95	0.024	R	FPGCMKGR	T	Acetyl:2H(3) (K)	0.00000200.0	20160503_pck1_8mM_5.3045.3045.2 File:~20160503_pck1_8mM_5.raw~, NativeID:~controllerType=0 controllerNumber=1 scan=3045~
1	P07379	PCKGC_RAT Phosphoenolpyruvate carboxykinase, cytosolic [GTP] OS=Rattus norvegicus GN=Pck1 PE=1 SV=186	19314			606	1	1	499.243	996.472	2	996.471	0.0005	1	11.49	13	R	FPGCMKGR	T	Acetyl:2H(3) (K)	0.00000200.0	20160503_pck1_8mM_5.2981.2981.2 File:~20160503_pck1_8mM_5.raw~, NativeID:~controllerType=0 controllerNumber=1 scan=2981~
1	P07379	PCKGC_RAT Phosphoenolpyruvate carboxykinase, cytosolic [GTP] OS=Rattus norvegicus GN=Pck1 PE=1 SV=187	19314			607	1	1	499.243	996.472	2	996.471	0.0005	1	36.68	0.041	R	FPGCMKGR	T	Acetyl:2H(3) (K)	0.00000200.0	20160503_pck1_8mM_5.3029.3029.2 File:~20160503_pck1_8mM_5.raw~, NativeID:~controllerType=0 controllerNumber=1 scan=3029~
1	P07379	PCKGC_RAT Phosphoenolpyruvate carboxykinase, cytosolic [GTP] OS=Rattus norvegicus GN=Pck1 PE=1 SV=188	19314			610	1	1	499.243	996.472	2	996.471	0.0007	1	40.35	0.018	R	FPGCMKGR	T	Acetyl:2H(3) (K)	0.00000200.0	20160503_pck1_8mM_5.3089.3089.2 File:~20160503_pck1_8mM_5.raw~, NativeID:~controllerType=0 controllerNumber=1 scan=3089~
1	P07379	PCKGC_RAT Phosphoenolpyruvate carboxykinase, cytosolic [GTP] OS=Rattus norvegicus GN=Pck1 PE=1 SV=189	19314			611	1	1	499.243	996.472	2	996.471	0.0008	1	39.26	0.023	R	FPGCMKGR	T	Acetyl:2H(3) (K)	0.00000200.0	20160503_pck1_8mM_5.3014.3014.2 File:~20160503_pck1_8mM_5.raw~, NativeID:~controllerType=0 controllerNumber=1 scan=3014~
1	P07379	PCKGC_RAT Phosphoenolpyruvate carboxykinase, cytosolic [GTP] OS=Rattus norvegicus GN=Pck1 PE=1 SV=190	19314			612	1	1	499.243	996.472	2	996.471	0.0008	1	0.06	190	R	FPGCMKGR	T	Acetyl:2H(3) (K)	0.00000200.0	20160503_pck1_8mM_5.3329.3329.2 File:~20160503_pck1_8mM_5.raw~, NativeID:~controllerType=0 controllerNumber=1 scan=3329~
1	P07379	PCKGC_RAT Phosphoenolpyruvate carboxykinase, cytosolic [GTP] OS=Rattus norvegicus GN=Pck1 PE=1 SV=191	19314			614	1	1	499.243	996.472	2	996.471	0.001	1	37.83	0.033	R	FPGCMKGR	T	Acetyl:2H(3) (K)	0.00000200.0	20160503_pck1_8mM_5.3076.3076.2 File:~20160503_pck1_8mM_5.raw~, NativeID:~controllerType=0 controllerNumber=1 scan=3076~
1	P07379	PCKGC_RAT Phosphoenolpyruvate carboxykinase, cytosolic [GTP] OS=Rattus norvegicus GN=Pck1 PE=1 SV=192	19314			615	1	1	499.243	996.472	2	996.471	0.001	1	11.75	13	R	FPGCMKGR	T	Acetyl:2H(3) (K)	0.00000200.0	20160503_pck1_8mM_5.3145.3145.2 File:~20160503_pck1_8mM_5.raw~, NativeID:~controllerType=0 controllerNumber=1 scan=3145~
1	P07379	PCKGC_RAT Phosphoenolpyruvate carboxykinase, cytosolic [GTP] OS=Rattus norvegicus GN=Pck1 PE=1 SV=193	19314			616	1	1	499.243	996.472	2	996.471	0.0011	1	32.43	0.11	R	FPGCMKGR	T	Acetyl:2H(3) (K)	0.00000200.0	20160503_pck1_8mM_5.3061.3061.2 File:~20160503_pck1_8mM_5.raw~, NativeID:~controllerType=0 controllerNumber=1 scan=3061~
1	P07379	PCKGC_RAT Phosphoenolpyruvate carboxykinase, cytosolic [GTP] OS=Rattus norvegicus GN=Pck1 PE=1 SV=194	19314			617	1	1	499.245	996.476	2	996.471	0.0045	1	28.82	0.25	R	FPGCMKGR	T	Acetyl:2H(3) (K)	0.00000200.0	20160503_pck1_8mM_5.11167.11167.2 File:~20160503_pck1_8mM_5.raw~, NativeID:~controllerType=0 controllerNumber=1 scan=11167~
1	P07379	PCKGC_RAT Phosphoenolpyruvate carboxykinase, cytosolic [GTP] OS=Rattus norvegicus GN=Pck1 PE=1 SV=202	19314			641	1	1	507.241	1012.47	2	1012.47	0.0004	1	32.77	0.077	R	FPGCMKGR	T	Acetyl:2H(3) (K); Oxidation (M)	0.00003200.0	20160503_pck1_8mM_5.2842.2842.2 File:~20160503_pck1_8mM_5.raw~, NativeID:~controllerType=0 controllerNumber=1 scan=2842~
1	P07379	PCKGC_RAT Phosphoenolpyruvate carboxykinase, cytosolic [GTP] OS=Rattus norvegicus GN=Pck1 PE=1 SV=203	19314			642	1	1	507.241	1012.47	2	1012.47	0.0005	1	30.4	0.14	R	FPGCMKGR	T	Acetyl:2H(3) (K); Oxidation (M)	0.00003200.0	20160503_pck1_8mM_5.2814.2814.2 File:~20160503_pck1_8mM_5.raw~, NativeID:~controllerType=0 controllerNumber=1 scan=2814~
1	P07379	PCKGC_RAT Phosphoenolpyruvate carboxykinase, cytosolic [GTP] OS=Rattus norvegicus GN=Pck1 PE=1 SV=204	19314			644	1	1	507.241	1012.47	2	1012.47	0.0005	1	32	0.094	R	FPGCMKGR	T	Acetyl:2H(3) (K); Oxidation (M)	0.00003200.0	20160503_pck1_8mM_5.2773.2773.2 File:~20160503_pck1_8mM_5.raw~, NativeID:~controllerType=0 controllerNumber=1 scan=2773~
1	P07379	PCKGC_RAT Phosphoenolpyruvate carboxykinase, cytosolic [GTP] OS=Rattus norvegicus GN=Pck1 PE=1 SV=205	19314			645	1	1	507.241	1012.47	2	1012.47	0.0006	1	32.24	0.089	R	FPGCMKGR	T	Acetyl:2H(3) (K); Oxidation (M)	0.00003200.0	20160503_pck1_8mM_5.2787.2787.2 File:~20160503_pck1_8mM_5.raw~, NativeID:~controllerType=0 controllerNumber=1 scan=2787~
1	P07379	PCKGC_RAT Phosphoenolpyruvate carboxykinase, cytosolic [GTP] OS=Rattus norvegicus GN=Pck1 PE=1 SV=206	19314			646	1	1	507.241	1012.47	2	1012.47	0.0006	1	33.57	0.066	R	FPGCMKGR	T	Acetyl:2H(3) (K); Oxidation (M)	0.00003200.0	20160503_pck1_8mM_5.2733.2733.2 File:~20160503_pck1_8mM_5.raw~, NativeID:~controllerType=0 controllerNumber=1 scan=2733~
1	P07379	PCKGC_RAT Phosphoenolpyruvate carboxykinase, cytosolic [GTP] OS=Rattus norvegicus GN=Pck1 PE=1 SV=207	19314			647	1	1	507.241	1012.47	2	1012.47	0.0006	1	34.38	0.055	R	FPGCMKGR	T	Acetyl:2H(3) (K); Oxidation (M)	0.00003200.0	20160503_pck1_8mM_5.2679.2679.2 File:~20160503_pck1_8mM_5.raw~, NativeID:~controllerType=0 controllerNumber=1 scan=2679~
1	P07379	PCKGC_RAT Phosphoenolpyruvate carboxykinase, cytosolic [GTP] OS=Rattus norvegicus GN=Pck1 PE=1 SV=208	19314			648	1	1	507.241	1012.47	2	1012.47	0.0006	1	36.61	0.033	R	FPGCMKGR	T	Acetyl:2H(3) (K); Oxidation (M)	0.00003200.0	20160503_pck1_8mM_5.2706.2706.2 File:~20160503_pck1_8mM_5.raw~, NativeID:~controllerType=0 controllerNumber=1 scan=2706~
1	P07379	PCKGC_RAT Phosphoenolpyruvate carboxykinase, cytosolic [GTP] OS=Rattus norvegicus GN=Pck1 PE=1 SV=209	19314			650	1	1	507.241	1012.47	2	1012.47	0.0006	1	14.81	5	R	FPGCMKGR	T	Acetyl:2H(3) (K); Oxidation (M)	0.00003200.0	20160503_pck1_8mM_5.3080.3080.2 File:~20160503_pck1_8mM_5.raw~, NativeID:~controllerType=0 controllerNumber=1 scan=3080~
1	P07379	PCKGC_RAT Phosphoenolpyruvate carboxykinase, cytosolic [GTP] OS=Rattus norvegicus GN=Pck1 PE=1 SV=210	19314			651	1	1	507.241	1012.47	2	1012.47	0.0006	1	32.15	0.092	R	FPGCMKGR	T	Acetyl:2H(3) (K); Oxidation (M)	0.00003200.0	20160503_pck1_8mM_5.2801.2801.2 File:~20160503_pck1_8mM_5.raw~, NativeID:~controllerType=0 controllerNumber=1 scan=2801~
1	P07379	PCKGC_RAT Phosphoenolpyruvate carboxykinase, cytosolic [GTP] OS=Rattus norvegicus GN=Pck1 PE=1 SV=211	19314			652	1	1	507.241	1012.47	2	1012.47	0.0007	1	37.77	0.025	R	FPGCMKGR	T	Acetyl:2H(3) (K); Oxidation (M)	0.00003200.0	20160503_pck1_8mM_5.2857.2857.2 File:~20160503_pck1_8mM_5.raw~, NativeID:~controllerType=0 controllerNumber=1 scan=2857~
1	P07379	PCKGC_RAT Phosphoenolpyruvate carboxykinase, cytosolic [GTP] OS=Rattus norvegicus GN=Pck1 PE=1 SV=212	19314			653	1	1	507.241	1012.47	2	1012.47	0.0007	1	32.51	0.085	R	FPGCMKGR	T	Acetyl:2H(3) (K); Oxidation (M)	0.00003200.0	20160503_pck1_8mM_5.3035.3035.2 File:~20160503_pck1_8mM_5.raw~, NativeID:~controllerType=0 controllerNumber=1 scan=3035~
1	P07379	PCKGC_RAT Phosphoenolpyruvate carboxykinase, cytosolic [GTP] OS=Rattus norvegicus GN=Pck1 PE=1 SV=213	19314			654	1	1	507.241	1012.47	2	1012.47	0.0007	1	35.82	0.039	R	FPGCMKGR	T	Acetyl:2H(3) (K); Oxidation (M)	0.00003200.0	20160503_pck1_8mM_5.2828.2828.2 File:~20160503_pck1_8mM_5.raw~, NativeID:~controllerType=0 controllerNumber=1 scan=2828~
1	P07379	PCKGC_RAT Phosphoenolpyruvate carboxykinase, cytosolic [GTP] OS=Rattus norvegicus GN=Pck1 PE=1 SV=214	19314			655	1	1	507.241	1012.47	2	1012.47	0.0007	1	34.35	0.055	R	FPGCMKGR	T	Acetyl:2H(3) (K); Oxidation (M)	0.00003200.0	20160503_pck1_8mM_5.2692.2692.2 File:~20160503_pck1_8mM_5.raw~, NativeID:~controllerType=0 controllerNumber=1 scan=2692~
1	P07379	PCKGC_RAT Phosphoenolpyruvate carboxykinase, cytosolic [GTP] OS=Rattus norvegicus GN=Pck1 PE=1 SV=215	19314			656	1	1	507.241	1012.47	2	1012.47	0.0007	1	41.61	0.01	R	FPGCMKGR	T	Acetyl:2H(3) (K); Oxidation (M)	0.00003200.0	20160503_pck1_8mM_5.2901.2901.2 File:~20160503_pck1_8mM_5.raw~, NativeID:~controllerType=0 controllerNumber=1 scan=2901~
1	P07379	PCKGC_RAT Phosphoenolpyruvate carboxykinase, cytosolic [GTP] OS=Rattus norvegicus GN=Pck1 PE=1 SV=216	19314			657	1	1	507.241	1012.47	2	1012.47	0.0008	1	32.31	0.089	R	FPGCMKGR	T	Acetyl:2H(3) (K); Oxidation (M)	0.00003200.0	20160503_pck1_8mM_5.2987.2987.2 File:~20160503_pck1_8mM_5.raw~, NativeID:~controllerType=0 controllerNumber=1 scan=2987~
1	P07379	PCKGC_RAT Phosphoenolpyruvate carboxykinase, cytosolic [GTP] OS=Rattus norvegicus GN=Pck1 PE=1 SV=217	19314			658	1	1	507.241	1012.47	2	1012.47	0.0008	1	31.34	0.11	R	FPGCMKGR	T	Acetyl:2H(3) (K); Oxidation (M)	0.00003200.0	20160503_pck1_8mM_5.2719.2719.2 File:~20160503_pck1_8mM_5.raw~, NativeID:~controllerType=0 controllerNumber=1 scan=2719~
1	P07379	PCKGC_RAT Phosphoenolpyruvate carboxykinase, cytosolic [GTP] OS=Rattus norvegicus GN=Pck1 PE=1 SV=218	19314			659	1	1	507.241	1012.47	2	1012.47	0.0008	1	36.74	0.032	R	FPGCMKGR	T	Acetyl:2H(3) (K); Oxidation (M)	0.00003200.0	20160503_pck1_8mM_5.2944.2944.2 File:~20160503_pck1_8mM_5.raw~, NativeID:~controllerType=0 controllerNumber=1 scan=2944~
1	P07379	PCKGC_RAT Phosphoenolpyruvate carboxykinase, cytosolic [GTP] OS=Rattus norvegicus GN=Pck1 PE=1 SV=219	19314			660	1	1	507.241	1012.47	2	1012.47	0.0008	1	35.63	0.041	R	FPGCMKGR	T	Acetyl:2H(3) (K); Oxidation (M)	0.00003200.0	20160503_pck1_8mM_5.2651.2651.2 File:~20160503_pck1_8mM_5.raw~, NativeID:~controllerType=0 controllerNumber=1 scan=2651~
1	P07379	PCKGC_RAT Phosphoenolpyruvate carboxykinase, cytosolic [GTP] OS=Rattus norvegicus GN=Pck1 PE=1 SV=220	19314			661	1	1	507.241	1012.47	2	1012.47	0.0008	1	39.38	0.017	R	FPGCMKGR	T	Acetyl:2H(3) (K); Oxidation (M)	0.00003200.0	20160503_pck1_8mM_5.2872.2872.2 File:~20160503_pck1_8mM_5.raw~, NativeID:~controllerType=0 controllerNumber=1 scan=2872~
1	P07379	PCKGC_RAT Phosphoenolpyruvate carboxykinase, cytosolic [GTP] OS=Rattus norvegicus GN=Pck1 PE=1 SV=221	19314			662	1	1	507.241	1012.47	2	1012.47	0.0008	1	13.17	7.3	R	FPGCMKGR	T	Acetyl:2H(3) (K); Oxidation (M)	0.00003200.0	20160503_pck1_8mM_5.3066.3066.2 File:~20160503_pck1_8mM_5.raw~, NativeID:~controllerType=0 controllerNumber=1 scan=3066~
1	P07379	PCKGC_RAT Phosphoenolpyruvate carboxykinase, cytosolic [GTP] OS=Rattus norvegicus GN=Pck1 PE=1 SV=222	19314			663	1	1	507.241	1012.47	2	1012.47	0.0008	1	33.91	0.061	R	FPGCMKGR	T	Acetyl:2H(3) (K); Oxidation (M)	0.00003200.0	20160503_pck1_8mM_5.2915.2915.2 File:~20160503_pck1_8mM_5.raw~, NativeID:~controllerType=0 controllerNumber=1 scan=2915~
1	P07379	PCKGC_RAT Phosphoenolpyruvate carboxykinase, cytosolic [GTP] OS=Rattus norvegicus GN=Pck1 PE=1 SV=223	19314			664	1	1	507.241	1012.47	2	1012.47	0.0009	1	30.63	0.13	R	FPGCMKGR	T	Acetyl:2H(3) (K); Oxidation (M)	0.00003200.0	20160503_pck1_8mM_5.3051.3051.2 File:~20160503_pck1_8mM_5.raw~, NativeID:~controllerType=0 controllerNumber=1 scan=3051~
1	P07379	PCKGC_RAT Phosphoenolpyruvate carboxykinase, cytosolic [GTP] OS=Rattus norvegicus GN=Pck1 PE=1 SV=224	19314			666	1	1	507.241	1012.47	2	1012.47	0.0009	1	30.84	0.12	R	FPGCMKGR	T	Acetyl:2H(3) (K); Oxidation (M)	0.00003200.0	20160503_pck1_8mM_5.2623.2623.2 File:~20160503_pck1_8mM_5.raw~, NativeID:~controllerType=0 controllerNumber=1 scan=2623~
1	P07379	PCKGC_RAT Phosphoenolpyruvate carboxykinase, cytosolic [GTP] OS=Rattus norvegicus GN=Pck1 PE=1 SV=225	19314			667	1	1	507.241	1012.47	2	1012.47	0.001	1	34.88	0.049	R	FPGCMKGR	T	Acetyl:2H(3) (K); Oxidation (M)	0.00003200.0	20160503_pck1_8mM_5.2760.2760.2 File:~20160503_pck1_8mM_5.raw~, NativeID:~controllerType=0 controllerNumber=1 scan=2760~
1	P07379	PCKGC_RAT Phosphoenolpyruvate carboxykinase, cytosolic [GTP] OS=Rattus norvegicus GN=Pck1 PE=1 SV=226	19314			668	1	1	507.241	1012.47	2	1012.47	0.001	1	36.75	0.032	R	FPGCMKGR	T	Acetyl:2H(3) (K); Oxidation (M)	0.00003200.0	20160503_pck1_8mM_5.2637.2637.2 File:~20160503_pck1_8mM_5.raw~, NativeID:~controllerType=0 controllerNumber=1 scan=2637~
1	P07379	PCKGC_RAT Phosphoenolpyruvate carboxykinase, cytosolic [GTP] OS=Rattus norvegicus GN=Pck1 PE=1 SV=227	19314			669	1	1	507.241	1012.47	2	1012.47	0.001	1	26.12	0.37	R	FPGCMKGR	T	Acetyl:2H(3) (K); Oxidation (M)	0.00003200.0	20160503_pck1_8mM_5.3003.3003.2 File:~20160503_pck1_8mM_5.raw~, NativeID:~controllerType=0 controllerNumber=1 scan=3003~
1	P07379	PCKGC_RAT Phosphoenolpyruvate carboxykinase, cytosolic [GTP] OS=Rattus norvegicus GN=Pck1 PE=1 SV=228	19314			670	1	1	507.241	1012.47	2	1012.47	0.001	1	35.41	0.043	R	FPGCMKGR	T	Acetyl:2H(3) (K); Oxidation (M)	0.00003200.0	20160503_pck1_8mM_5.2886.2886.2 File:~20160503_pck1_8mM_5.raw~, NativeID:~controllerType=0 controllerNumber=1 scan=2886~
1	P07379	PCKGC_RAT Phosphoenolpyruvate carboxykinase, cytosolic [GTP] OS=Rattus norvegicus GN=Pck1 PE=1 SV=229	19314			671	1	1	507.241	1012.47	2	1012.47	0.001	1	5.62	41	R	FPGCMKGR	T	Acetyl:2H(3) (K); Oxidation (M)	0.00003200.0	20160503_pck1_8mM_5.2582.2582.2 File:~20160503_pck1_8mM_5.raw~, NativeID:~controllerType=0 controllerNumber=1 scan=2582~
1	P07379	PCKGC_RAT Phosphoenolpyruvate carboxykinase, cytosolic [GTP] OS=Rattus norvegicus GN=Pck1 PE=1 SV=230	19314			672	1	1	507.241	1012.47	2	1012.47	0.001	1	34.61	0.052	R	FPGCMKGR	T	Acetyl:2H(3) (K); Oxidation (M)	0.00003200.0	20160503_pck1_8mM_5.2972.2972.2 File:~20160503_pck1_8mM_5.raw~, NativeID:~controllerType=0 controllerNumber=1 scan=2972~
1	P07379	PCKGC_RAT Phosphoenolpyruvate carboxykinase, cytosolic [GTP] OS=Rattus norvegicus GN=Pck1 PE=1 SV=231	19314			673	1	1	507.241	1012.47	2	1012.47	0.001	1	34.87	0.049	R	FPGCMKGR	T	Acetyl:2H(3) (K); Oxidation (M)	0.00003200.0	20160503_pck1_8mM_5.2746.2746.2 File:~20160503_pck1_8mM_5.raw~, NativeID:~controllerType=0 controllerNumber=1 scan=2746~
1	P07379	PCKGC_RAT Phosphoenolpyruvate carboxykinase, cytosolic [GTP] OS=Rattus norvegicus GN=Pck1 PE=1 SV=232	19314			674	1	1	507.241	1012.47	2	1012.47	0.0011	1	36.51	0.033	R	FPGCMKGR	T	Acetyl:2H(3) (K); Oxidation (M)	0.00003200.0	20160503_pck1_8mM_5.2665.2665.2 File:~20160503_pck1_8mM_5.raw~, NativeID:~controllerType=0 controllerNumber=1 scan=2665~
1	P07379	PCKGC_RAT Phosphoenolpyruvate carboxykinase, cytosolic [GTP] OS=Rattus norvegicus GN=Pck1 PE=1 SV=233	19314			675	1	1	507.241	1012.47	2	1012.47	0.0011	1	38.98	0.019	R	FPGCMKGR	T	Acetyl:2H(3) (K); Oxidation (M)	0.00003200.0	20160503_pck1_8mM_5.2959.2959.2 File:~20160503_pck1_8mM_5.raw~, NativeID:~controllerType=0 controllerNumber=1 scan=2959~
1	P07379	PCKGC_RAT Phosphoenolpyruvate carboxykinase, cytosolic [GTP] OS=Rattus norvegicus GN=Pck1 PE=1 SV=234	19314			676	1	1	507.241	1012.47	2	1012.47	0.0011	1	29.98	0.15	R	FPGCMKGR	T	Acetyl:2H(3) (K); Oxidation (M)	0.00003200.0	20160503_pck1_8mM_5.3019.3019.2 File:~20160503_pck1_8mM_5.raw~, NativeID:~controllerType=0 controllerNumber=1 scan=3019~
1	P07379	PCKGC_RAT Phosphoenolpyruvate carboxykinase, cytosolic [GTP] OS=Rattus norvegicus GN=Pck1 PE=1 SV=235	19314			677	1	1	507.241	1012.47	2	1012.47	0.0011	1	11.17	12	R	FPGCMKGR	T	Acetyl:2H(3) (K); Oxidation (M)	0.00003200.0	20160503_pck1_8mM_5.2522.2522.2 File:~20160503_pck1_8mM_5.raw~, NativeID:~controllerType=0 controllerNumber=1 scan=2522~
1	P07379	PCKGC_RAT Phosphoenolpyruvate carboxykinase, cytosolic [GTP] OS=Rattus norvegicus GN=Pck1 PE=1 SV=236	19314			678	1	1	507.241	1012.47	2	1012.47	0.0011	1	39.58	0.017	R	FPGCMKGR	T	Acetyl:2H(3) (K); Oxidation (M)	0.00003200.0	20160503_pck1_8mM_5.2930.2930.2 File:~20160503_pck1_8mM_5.raw~, NativeID:~controllerType=0 controllerNumber=1 scan=2930~
1	P07379	PCKGC_RAT Phosphoenolpyruvate carboxykinase, cytosolic [GTP] OS=Rattus norvegicus GN=Pck1 PE=1 SV=237	19314			679	1	1	507.241	1012.47	2	1012.47	0.0011	1	11.61	10	R	FPGCMKGR	T	Acetyl:2H(3) (K); Oxidation (M)	0.00003200.0	20160503_pck1_8mM_5.2552.2552.2 File:~20160503_pck1_8mM_5.raw~, NativeID:~controllerType=0 controllerNumber=1 scan=2552~
1	P07379	PCKGC_RAT Phosphoenolpyruvate carboxykinase, cytosolic [GTP] OS=Rattus norvegicus GN=Pck1 PE=1 SV=238	19314			680	1	1	507.241	1012.47	2	1012.47	0.0011	1	37.72	0.026	R	FPGCMKGR	T	Acetyl:2H(3) (K); Oxidation (M)	0.00003200.0	20160503_pck1_8mM_5.2609.2609.2 File:~20160503_pck1_8mM_5.raw~, NativeID:~controllerType=0 controllerNumber=1 scan=2609~
1	P07379	PCKGC_RAT Phosphoenolpyruvate carboxykinase, cytosolic [GTP] OS=Rattus norvegicus GN=Pck1 PE=1 SV=239	19314			681	1	1	507.241	1012.47	2	1012.47	0.0011	1	2.97	77	R	FPGCMKGR	T	Acetyl:2H(3) (K); Oxidation (M)	0.00003200.0	20160503_pck1_8mM_5.2538.2538.2 File:~20160503_pck1_8mM_5.raw~, NativeID:~controllerType=0 controllerNumber=1 scan=2538~
1	P07379	PCKGC_RAT Phosphoenolpyruvate carboxykinase, cytosolic [GTP] OS=Rattus norvegicus GN=Pck1 PE=1 SV=240	19314			682	1	1	507.241	1012.47	2	1012.47	0.0012	1	8.84	20	R	FPGCMKGR	T	Acetyl:2H(3) (K); Oxidation (M)	0.00003200.0	20160503_pck1_8mM_5.2567.2567.2 File:~20160503_pck1_8mM_5.raw~, NativeID:~controllerType=0 controllerNumber=1 scan=2567~
1	P07379	PCKGC_RAT Phosphoenolpyruvate carboxykinase, cytosolic [GTP] OS=Rattus norvegicus GN=Pck1 PE=1 SV=241	19314			683	1	1	507.241	1012.47	2	1012.47	0.0014	1	40.93	0.012	R	FPGCMKGR	T	Acetyl:2H(3) (K); Oxidation (M)	0.00003200.0	20160503_pck1_8mM_5.2595.2595.2 File:~20160503_pck1_8mM_5.raw~, NativeID:~controllerType=0 controllerNumber=1 scan=2595~
1	P07379	PCKGC_RAT Phosphoenolpyruvate carboxykinase, cytosolic [GTP] OS=Rattus norvegicus GN=Pck1 PE=1 SV=1364	19314			3474	1	1	657.694	1970.06	3	1970.06	0.005	2	72.77	8.2e-06	E	GIDEPLAPGVTITSWKNK	E	Acetyl:2H(3) (K)	0.000000000000000002.0	20160503_pck1_8mM_5.5977.5977.3 File:~20160503_pck1_8mM_5.raw~, NativeID:~controllerType=0 controllerNumber=1 scan=5977~
1	P07379	PCKGC_RAT Phosphoenolpyruvate carboxykinase, cytosolic [GTP] OS=Rattus norvegicus GN=Pck1 PE=1 SV=1363	19314			3473	1	1	986.037	1970.06	2	1970.06	0.0041	2	77.03	3.1e-06	E	GIDEPLAPGVTITSWKNK	E	Acetyl:2H(3) (K)	0.000000000000000002.0	20160503_pck1_8mM_5.5928.5928.2 File:~20160503_pck1_8mM_5.raw~, NativeID:~controllerType=0 controllerNumber=1 scan=5928~
1	P07379	PCKGC_RAT Phosphoenolpyruvate carboxykinase, cytosolic [GTP] OS=Rattus norvegicus GN=Pck1 PE=1 SV=1365	19314			3475	1	1	986.038	1970.06	2	1970.06	0.0054	2	98.37	2.2e-08	E	GIDEPLAPGVTITSWKNK	E	Acetyl:2H(3) (K)	0.000000000000000002.0	20160503_pck1_8mM_5.5966.5966.2 File:~20160503_pck1_8mM_5.raw~, NativeID:~controllerType=0 controllerNumber=1 scan=5966~
1	P07379	PCKGC_RAT Phosphoenolpyruvate carboxykinase, cytosolic [GTP] OS=Rattus norvegicus GN=Pck1 PE=1 SV=1366	19314			3476	1	1	986.038	1970.06	2	1970.06	0.0056	2	68.78	2e-05	E	GIDEPLAPGVTITSWKNK	E	Acetyl:2H(3) (K)	0.000000000000000002.0	20160503_pck1_8mM_5.5999.5999.2 File:~20160503_pck1_8mM_5.raw~, NativeID:~controllerType=0 controllerNumber=1 scan=5999~
1	P07379	PCKGC_RAT Phosphoenolpyruvate carboxykinase, cytosolic [GTP] OS=Rattus norvegicus GN=Pck1 PE=1 SV=811	19314			2076	1	1	494.266	1479.78	3	1479.78	0.002	1	6.03	64	E	HMLILGITNPEGK	K	Acetyl (K); Oxidation (M)	0.0300000000001.0	20160503_pck1_8mM_5.4160.4160.3 File:~20160503_pck1_8mM_5.raw~, NativeID:~controllerType=0 controllerNumber=1 scan=4160~
1	P07379	PCKGC_RAT Phosphoenolpyruvate carboxykinase, cytosolic [GTP] OS=Rattus norvegicus GN=Pck1 PE=1 SV=912	19314			2376	1	1	532.639	1594.9	3	1594.89	0.0016	2	30.78	0.11	E	HMLILGITNPEGKK	K	Acetyl:2H(3) (K)	0.00000000000002.0	20160503_pck1_8mM_5.5227.5227.3 File:~20160503_pck1_8mM_5.raw~, NativeID:~controllerType=0 controllerNumber=1 scan=5227~
1	P07379	PCKGC_RAT Phosphoenolpyruvate carboxykinase, cytosolic [GTP] OS=Rattus norvegicus GN=Pck1 PE=1 SV=914	19314			2378	1	1	532.639	1594.9	3	1594.89	0.0024	2	44	0.0053	E	HMLILGITNPEGKK	K	Acetyl:2H(3) (K)	0.00000000000020.0	20160503_pck1_8mM_5.5145.5145.3 File:~20160503_pck1_8mM_5.raw~, NativeID:~controllerType=0 controllerNumber=1 scan=5145~
1	P07379	PCKGC_RAT Phosphoenolpyruvate carboxykinase, cytosolic [GTP] OS=Rattus norvegicus GN=Pck1 PE=1 SV=916	19314			2380	1	1	532.64	1594.9	3	1594.89	0.0025	2	57.6	0.00023	E	HMLILGITNPEGKK	K	Acetyl:2H(3) (K)	0.00000000000020.0	20160503_pck1_8mM_5.5177.5177.3 File:~20160503_pck1_8mM_5.raw~, NativeID:~controllerType=0 controllerNumber=1 scan=5177~
1	P07379	PCKGC_RAT Phosphoenolpyruvate carboxykinase, cytosolic [GTP] OS=Rattus norvegicus GN=Pck1 PE=1 SV=922	19314			2418	1	1	537.971	1610.89	3	1610.89	0.0022	2	45.36	0.0048	E	HMLILGITNPEGKK	K	Acetyl:2H(3) (K); Oxidation (M)	0.03000000000002.0	20160503_pck1_8mM_5.5009.5009.3 File:~20160503_pck1_8mM_5.raw~, NativeID:~controllerType=0 controllerNumber=1 scan=5009~
1	P07379	PCKGC_RAT Phosphoenolpyruvate carboxykinase, cytosolic [GTP] OS=Rattus norvegicus GN=Pck1 PE=1 SV=923	19314			2419	1	1	537.971	1610.89	3	1610.89	0.0024	2	48.24	0.0024	E	HMLILGITNPEGKK	K	Acetyl:2H(3) (K); Oxidation (M)	0.03000000000020.0	20160503_pck1_8mM_5.5049.5049.3 File:~20160503_pck1_8mM_5.raw~, NativeID:~controllerType=0 controllerNumber=1 scan=5049~
1	P07379	PCKGC_RAT Phosphoenolpyruvate carboxykinase, cytosolic [GTP] OS=Rattus norvegicus GN=Pck1 PE=1 SV=924	19314			2420	1	1	537.971	1610.89	3	1610.89	0.0025	2	36.11	0.04	E	HMLILGITNPEGKK	K	Acetyl:2H(3) (K); Oxidation (M)	0.03000000000002.0	20160503_pck1_8mM_5.4795.4795.3 File:~20160503_pck1_8mM_5.raw~, NativeID:~controllerType=0 controllerNumber=1 scan=4795~
1	P07379	PCKGC_RAT Phosphoenolpyruvate carboxykinase, cytosolic [GTP] OS=Rattus norvegicus GN=Pck1 PE=1 SV=925	19314			2421	1	1	537.971	1610.89	3	1610.89	0.0028	2	42.39	0.0094	E	HMLILGITNPEGKK	K	Acetyl:2H(3) (K); Oxidation (M)	0.03000000000020.0	20160503_pck1_8mM_5.4915.4915.3 File:~20160503_pck1_8mM_5.raw~, NativeID:~controllerType=0 controllerNumber=1 scan=4915~
1	P07379	PCKGC_RAT Phosphoenolpyruvate carboxykinase, cytosolic [GTP] OS=Rattus norvegicus GN=Pck1 PE=1 SV=926	19314			2422	1	1	537.971	1610.89	3	1610.89	0.0028	2	52.65	0.00088	E	HMLILGITNPEGKK	K	Acetyl:2H(3) (K); Oxidation (M)	0.03000000000020.0	20160503_pck1_8mM_5.4761.4761.3 File:~20160503_pck1_8mM_5.raw~, NativeID:~controllerType=0 controllerNumber=1 scan=4761~
1	P07379	PCKGC_RAT Phosphoenolpyruvate carboxykinase, cytosolic [GTP] OS=Rattus norvegicus GN=Pck1 PE=1 SV=927	19314			2423	1	1	537.971	1610.89	3	1610.89	0.0028	2	42.55	0.009	E	HMLILGITNPEGKK	K	Acetyl:2H(3) (K); Oxidation (M)	0.03000000000020.0	20160503_pck1_8mM_5.4962.4962.3 File:~20160503_pck1_8mM_5.raw~, NativeID:~controllerType=0 controllerNumber=1 scan=4962~
1	P07379	PCKGC_RAT Phosphoenolpyruvate carboxykinase, cytosolic [GTP] OS=Rattus norvegicus GN=Pck1 PE=1 SV=928	19314			2424	1	1	537.971	1610.89	3	1610.89	0.0032	2	36.27	0.038	E	HMLILGITNPEGKK	K	Acetyl:2H(3) (K); Oxidation (M)	0.03000000000002.0	20160503_pck1_8mM_5.4883.4883.3 File:~20160503_pck1_8mM_5.raw~, NativeID:~controllerType=0 controllerNumber=1 scan=4883~
1	P07379	PCKGC_RAT Phosphoenolpyruvate carboxykinase, cytosolic [GTP] OS=Rattus norvegicus GN=Pck1 PE=1 SV=929	19314			2425	1	1	537.971	1610.89	3	1610.89	0.0033	2	32.07	0.1	E	HMLILGITNPEGKK	K	Acetyl:2H(3) (K); Oxidation (M)	0.03000000000002.0	20160503_pck1_8mM_5.4687.4687.3 File:~20160503_pck1_8mM_5.raw~, NativeID:~controllerType=0 controllerNumber=1 scan=4687~
1	P07379	PCKGC_RAT Phosphoenolpyruvate carboxykinase, cytosolic [GTP] OS=Rattus norvegicus GN=Pck1 PE=1 SV=930	19314			2426	1	1	537.972	1610.89	3	1610.89	0.0038	2	49.29	0.0019	E	HMLILGITNPEGKK	K	Acetyl:2H(3) (K); Oxidation (M)	0.03000000000002.0	20160503_pck1_8mM_5.4729.4729.3 File:~20160503_pck1_8mM_5.raw~, NativeID:~controllerType=0 controllerNumber=1 scan=4729~
1	P07379	PCKGC_RAT Phosphoenolpyruvate carboxykinase, cytosolic [GTP] OS=Rattus norvegicus GN=Pck1 PE=1 SV=931	19314			2427	1	1	537.972	1610.89	3	1610.89	0.0042	2	26.96	0.33	E	HMLILGITNPEGKK	K	Acetyl:2H(3) (K); Oxidation (M)	0.03000000000002.0	20160503_pck1_8mM_5.4624.4624.3 File:~20160503_pck1_8mM_5.raw~, NativeID:~controllerType=0 controllerNumber=1 scan=4624~
1	P07379	PCKGC_RAT Phosphoenolpyruvate carboxykinase, cytosolic [GTP] OS=Rattus norvegicus GN=Pck1 PE=1 SV=932	19314			2428	1	1	537.972	1610.89	3	1610.89	0.0043	2	33.81	0.068	E	HMLILGITNPEGKK	K	Acetyl:2H(3) (K); Oxidation (M)	0.03000000000002.0	20160503_pck1_8mM_5.5108.5108.3 File:~20160503_pck1_8mM_5.raw~, NativeID:~controllerType=0 controllerNumber=1 scan=5108~
1	P07379	PCKGC_RAT Phosphoenolpyruvate carboxykinase, cytosolic [GTP] OS=Rattus norvegicus GN=Pck1 PE=1 SV=934	19314			2430	1	1	537.972	1610.89	3	1610.89	0.0052	2	35.3	0.045	E	HMLILGITNPEGKK	K	Acetyl:2H(3) (K); Oxidation (M)	0.03000000000002.0	20160503_pck1_8mM_5.4841.4841.3 File:~20160503_pck1_8mM_5.raw~, NativeID:~controllerType=0 controllerNumber=1 scan=4841~
1	P07379	PCKGC_RAT Phosphoenolpyruvate carboxykinase, cytosolic [GTP] OS=Rattus norvegicus GN=Pck1 PE=1 SV=913	19314			2377	1	1	798.455	1594.9	2	1594.89	0.0016	2	70.19	1.2e-05	E	HMLILGITNPEGKK	K	Acetyl:2H(3) (K)	0.00000000000002.0	20160503_pck1_8mM_5.5139.5139.2 File:~20160503_pck1_8mM_5.raw~, NativeID:~controllerType=0 controllerNumber=1 scan=5139~
1	P07379	PCKGC_RAT Phosphoenolpyruvate carboxykinase, cytosolic [GTP] OS=Rattus norvegicus GN=Pck1 PE=1 SV=915	19314			2379	1	1	798.456	1594.9	2	1594.89	0.0024	2	68.98	1.7e-05	E	HMLILGITNPEGKK	K	Acetyl:2H(3) (K)	0.00000000000020.0	20160503_pck1_8mM_5.5180.5180.2 File:~20160503_pck1_8mM_5.raw~, NativeID:~controllerType=0 controllerNumber=1 scan=5180~
1	P07379	PCKGC_RAT Phosphoenolpyruvate carboxykinase, cytosolic [GTP] OS=Rattus norvegicus GN=Pck1 PE=1 SV=933	19314			2429	1	1	806.454	1610.89	2	1610.89	0.0045	2	40.86	0.013	E	HMLILGITNPEGKK	K	Acetyl:2H(3) (K); Oxidation (M)	0.03000000000020.0	20160503_pck1_8mM_5.4603.4603.2 File:~20160503_pck1_8mM_5.raw~, NativeID:~controllerType=0 controllerNumber=1 scan=4603~
1	P07379	PCKGC_RAT Phosphoenolpyruvate carboxykinase, cytosolic [GTP] OS=Rattus norvegicus GN=Pck1 PE=1 SV=590	19314			1604	1	1	653.371	1304.73	2	1304.73	0.0006	2	8.81	29	R	IESKTVIITQE	Q	Acetyl:2H(3) (K)	0.00020000000.0	20160503_pck1_8mM_5.4230.4230.2 File:~20160503_pck1_8mM_5.raw~, NativeID:~controllerType=0 controllerNumber=1 scan=4230~
1	P07379	PCKGC_RAT Phosphoenolpyruvate carboxykinase, cytosolic [GTP] OS=Rattus norvegicus GN=Pck1 PE=1 SV=591	19314			1605	1	1	653.372	1304.73	2	1304.73	0.0019	2	18.01	3.4	R	IESKTVIITQE	Q	Acetyl:2H(3) (K)	0.00020000000.0	20160503_pck1_8mM_5.4268.4268.2 File:~20160503_pck1_8mM_5.raw~, NativeID:~controllerType=0 controllerNumber=1 scan=4268~
1	P07379	PCKGC_RAT Phosphoenolpyruvate carboxykinase, cytosolic [GTP] OS=Rattus norvegicus GN=Pck1 PE=1 SV=1052	19314			2758	1	1	581.656	1741.95	3	1741.94	0.0027	1	70.22	1.6e-05	E	IISFGSGYGGNSLLGKK	C	Acetyl:2H(3) (K)	0.00000000000000002.0	20160503_pck1_8mM_5.5479.5479.3 File:~20160503_pck1_8mM_5.raw~, NativeID:~controllerType=0 controllerNumber=1 scan=5479~
1	P07379	PCKGC_RAT Phosphoenolpyruvate carboxykinase, cytosolic [GTP] OS=Rattus norvegicus GN=Pck1 PE=1 SV=1053	19314			2759	1	1	871.981	1741.95	2	1741.94	0.0039	1	105.49	4.7e-09	E	IISFGSGYGGNSLLGKK	C	Acetyl:2H(3) (K)	0.00000000000000002.0	20160503_pck1_8mM_5.5496.5496.2 File:~20160503_pck1_8mM_5.raw~, NativeID:~controllerType=0 controllerNumber=1 scan=5496~
1	P07379	PCKGC_RAT Phosphoenolpyruvate carboxykinase, cytosolic [GTP] OS=Rattus norvegicus GN=Pck1 PE=1 SV=1054	19314			2760	1	1	871.982	1741.95	2	1741.94	0.0063	1	87.98	2.7e-07	E	IISFGSGYGGNSLLGKK	C	Acetyl:2H(3) (K)	0.00000000000000020.0	20160503_pck1_8mM_5.5456.5456.2 File:~20160503_pck1_8mM_5.raw~, NativeID:~controllerType=0 controllerNumber=1 scan=5456~
1	P07379	PCKGC_RAT Phosphoenolpyruvate carboxykinase, cytosolic [GTP] OS=Rattus norvegicus GN=Pck1 PE=1 SV=1418	19314			3987	1	1	812.441	2434.3	3	2434.29	0.0075	2	61.95	6.5e-05	E	IISFGSGYGGNSLLGKKCFALR	I	2 Acetyl:2H(3) (K)	0.0000000000000002200000.0	20160503_pck1_8mM_5.6847.6847.3 File:~20160503_pck1_8mM_5.raw~, NativeID:~controllerType=0 controllerNumber=1 scan=6847~
1	P07379	PCKGC_RAT Phosphoenolpyruvate carboxykinase, cytosolic [GTP] OS=Rattus norvegicus GN=Pck1 PE=1 SV=1419	19314			3988	1	1	812.442	2434.3	3	2434.29	0.0076	2	75.04	3.2e-06	E	IISFGSGYGGNSLLGKKCFALR	I	2 Acetyl:2H(3) (K)	0.0000000000000002200000.0	20160503_pck1_8mM_5.6804.6804.3 File:~20160503_pck1_8mM_5.raw~, NativeID:~controllerType=0 controllerNumber=1 scan=6804~
1	P07379	PCKGC_RAT Phosphoenolpyruvate carboxykinase, cytosolic [GTP] OS=Rattus norvegicus GN=Pck1 PE=1 SV=1420	19314			3989	1	1	812.442	2434.3	3	2434.29	0.0078	2	59.95	0.0001	E	IISFGSGYGGNSLLGKKCFALR	I	2 Acetyl:2H(3) (K)	0.0000000000000002200000.0	20160503_pck1_8mM_5.6822.6822.3 File:~20160503_pck1_8mM_5.raw~, NativeID:~controllerType=0 controllerNumber=1 scan=6822~
1	P07379	PCKGC_RAT Phosphoenolpyruvate carboxykinase, cytosolic [GTP] OS=Rattus norvegicus GN=Pck1 PE=1 SV=1421	19314			3990	1	1	812.77	2435.29	3	2434.29	0.9943	2	47.94	0.002	E	IISFGSGYGGNSLLGKKCFALR	I	2 Acetyl:2H(3) (K)	0.0000000000000002200000.0	20160503_pck1_8mM_5.6783.6783.3 File:~20160503_pck1_8mM_5.raw~, NativeID:~controllerType=0 controllerNumber=1 scan=6783~
1	P07379	PCKGC_RAT Phosphoenolpyruvate carboxykinase, cytosolic [GTP] OS=Rattus norvegicus GN=Pck1 PE=1 SV=809	19314			2062	1	1	491.251	1470.73	3	1470.73	0.002	2	4.53	87	E	KAFNARFPGCMK	G	Acetyl:2H(3) (K)	0.200000000000.0	20160503_pck1_8mM_5.4190.4190.3 File:~20160503_pck1_8mM_5.raw~, NativeID:~controllerType=0 controllerNumber=1 scan=4190~
1	P07379	PCKGC_RAT Phosphoenolpyruvate carboxykinase, cytosolic [GTP] OS=Rattus norvegicus GN=Pck1 PE=1 SV=81	19314			184	1	1	420.236	838.457	2	838.456	0.0004	1	11.55	15	K	KCFALR	I	Acetyl:2H(3) (K)	0.200000.0	20160503_pck1_8mM_5.3374.3374.2 File:~20160503_pck1_8mM_5.raw~, NativeID:~controllerType=0 controllerNumber=1 scan=3374~
1	P07379	PCKGC_RAT Phosphoenolpyruvate carboxykinase, cytosolic [GTP] OS=Rattus norvegicus GN=Pck1 PE=1 SV=82	19314			185	1	1	420.236	838.457	2	838.456	0.0006	1	5.61	55	K	KCFALR	I	Acetyl:2H(3) (K)	0.200000.0	20160503_pck1_8mM_5.3346.3346.2 File:~20160503_pck1_8mM_5.raw~, NativeID:~controllerType=0 controllerNumber=1 scan=3346~
1	P07379	PCKGC_RAT Phosphoenolpyruvate carboxykinase, cytosolic [GTP] OS=Rattus norvegicus GN=Pck1 PE=1 SV=83	19314			186	1	1	420.236	838.457	2	838.456	0.0006	1	6.68	43	K	KCFALR	I	Acetyl:2H(3) (K)	0.200000.0	20160503_pck1_8mM_5.3397.3397.2 File:~20160503_pck1_8mM_5.raw~, NativeID:~controllerType=0 controllerNumber=1 scan=3397~
1	P07379	PCKGC_RAT Phosphoenolpyruvate carboxykinase, cytosolic [GTP] OS=Rattus norvegicus GN=Pck1 PE=1 SV=84	19314			187	1	1	420.236	838.457	2	838.456	0.0006	1	12.37	12	K	KCFALR	I	Acetyl:2H(3) (K)	0.200000.0	20160503_pck1_8mM_5.3418.3418.2 File:~20160503_pck1_8mM_5.raw~, NativeID:~controllerType=0 controllerNumber=1 scan=3418~
1	P07379	PCKGC_RAT Phosphoenolpyruvate carboxykinase, cytosolic [GTP] OS=Rattus norvegicus GN=Pck1 PE=1 SV=85	19314			188	1	1	420.236	838.458	2	838.456	0.0016	1	2.17	110	K	KCFALR	I	Acetyl:2H(3) (K)	0.200000.0	20160503_pck1_8mM_5.3443.3443.2 File:~20160503_pck1_8mM_5.raw~, NativeID:~controllerType=0 controllerNumber=1 scan=3443~
1	P07379	PCKGC_RAT Phosphoenolpyruvate carboxykinase, cytosolic [GTP] OS=Rattus norvegicus GN=Pck1 PE=1 SV=890	19314			2276	1	1	782.878	1563.74	2	1563.74	-0.001	2	30.3	0.18	R	KFVEGNAQLCQPE	Y	Acetyl:2H(3) (K)	0.2000000000000.0	20160503_pck1_8mM_5.3757.3757.2 File:~20160503_pck1_8mM_5.raw~, NativeID:~controllerType=0 controllerNumber=1 scan=3757~
1	P07379	PCKGC_RAT Phosphoenolpyruvate carboxykinase, cytosolic [GTP] OS=Rattus norvegicus GN=Pck1 PE=1 SV=891	19314			2277	1	1	782.879	1563.74	2	1563.74	0.0002	2	5.7	54	R	KFVEGNAQLCQPE	Y	Acetyl:2H(3) (K)	0.2000000000000.0	20160503_pck1_8mM_5.3984.3984.2 File:~20160503_pck1_8mM_5.raw~, NativeID:~controllerType=0 controllerNumber=1 scan=3984~
1	P07379	PCKGC_RAT Phosphoenolpyruvate carboxykinase, cytosolic [GTP] OS=Rattus norvegicus GN=Pck1 PE=1 SV=892	19314			2278	1	1	782.879	1563.74	2	1563.74	0.0008	2	76.04	4.8e-06	R	KFVEGNAQLCQPE	Y	Acetyl:2H(3) (K)	0.2000000000000.0	20160503_pck1_8mM_5.3783.3783.2 File:~20160503_pck1_8mM_5.raw~, NativeID:~controllerType=0 controllerNumber=1 scan=3783~
1	P07379	PCKGC_RAT Phosphoenolpyruvate carboxykinase, cytosolic [GTP] OS=Rattus norvegicus GN=Pck1 PE=1 SV=893	19314			2279	1	1	782.879	1563.74	2	1563.74	0.0009	2	76.06	4.8e-06	R	KFVEGNAQLCQPE	Y	Acetyl:2H(3) (K)	0.2000000000000.0	20160503_pck1_8mM_5.3812.3812.2 File:~20160503_pck1_8mM_5.raw~, NativeID:~controllerType=0 controllerNumber=1 scan=3812~
1	P07379	PCKGC_RAT Phosphoenolpyruvate carboxykinase, cytosolic [GTP] OS=Rattus norvegicus GN=Pck1 PE=1 SV=894	19314			2280	1	1	782.88	1563.74	2	1563.74	0.0017	2	13.81	8.2	R	KFVEGNAQLCQPE	Y	Acetyl:2H(3) (K)	0.2000000000000.0	20160503_pck1_8mM_5.3952.3952.2 File:~20160503_pck1_8mM_5.raw~, NativeID:~controllerType=0 controllerNumber=1 scan=3952~
1	P07379	PCKGC_RAT Phosphoenolpyruvate carboxykinase, cytosolic [GTP] OS=Rattus norvegicus GN=Pck1 PE=1 SV=895	19314			2281	1	1	782.88	1563.75	2	1563.74	0.0023	2	65.08	6.2e-05	R	KFVEGNAQLCQPE	Y	Acetyl:2H(3) (K)	0.2000000000000.0	20160503_pck1_8mM_5.3836.3836.2 File:~20160503_pck1_8mM_5.raw~, NativeID:~controllerType=0 controllerNumber=1 scan=3836~
1	P07379	PCKGC_RAT Phosphoenolpyruvate carboxykinase, cytosolic [GTP] OS=Rattus norvegicus GN=Pck1 PE=1 SV=896	19314			2282	1	1	782.88	1563.75	2	1563.74	0.0027	2	46.09	0.0049	R	KFVEGNAQLCQPE	Y	Acetyl:2H(3) (K)	0.2000000000000.0	20160503_pck1_8mM_5.3864.3864.2 File:~20160503_pck1_8mM_5.raw~, NativeID:~controllerType=0 controllerNumber=1 scan=3864~
1	P07379	PCKGC_RAT Phosphoenolpyruvate carboxykinase, cytosolic [GTP] OS=Rattus norvegicus GN=Pck1 PE=1 SV=883	19314			2255	1	1	519.616	1555.83	3	1555.83	0.0015	2	35.7	0.056	K	KKYLAAAFPSACGK	T	Acetyl:2H(3) (K)	0.02000000000000.0	20160503_pck1_8mM_5.4227.4227.3 File:~20160503_pck1_8mM_5.raw~, NativeID:~controllerType=0 controllerNumber=1 scan=4227~
1	P07379	PCKGC_RAT Phosphoenolpyruvate carboxykinase, cytosolic [GTP] OS=Rattus norvegicus GN=Pck1 PE=1 SV=884	19314			2256	1	1	519.616	1555.83	3	1555.83	0.0017	2	13.28	9.9	K	KKYLAAAFPSACGK	T	Acetyl:2H(3) (K)	0.02000000000000.0	20160503_pck1_8mM_5.4149.4149.3 File:~20160503_pck1_8mM_5.raw~, NativeID:~controllerType=0 controllerNumber=1 scan=4149~
1	P07379	PCKGC_RAT Phosphoenolpyruvate carboxykinase, cytosolic [GTP] OS=Rattus norvegicus GN=Pck1 PE=1 SV=885	19314			2257	1	1	519.617	1555.83	3	1555.83	0.0027	2	10.65	19	K	KKYLAAAFPSACGK	T	Acetyl:2H(3) (K)	0.02000000000000.0	20160503_pck1_8mM_5.4262.4262.3 File:~20160503_pck1_8mM_5.raw~, NativeID:~controllerType=0 controllerNumber=1 scan=4262~
1	P07379	PCKGC_RAT Phosphoenolpyruvate carboxykinase, cytosolic [GTP] OS=Rattus norvegicus GN=Pck1 PE=1 SV=919	19314			2393	1	1	534.627	1600.86	3	1600.86	0.0029	2	42.19	0.013	K	KKYLAAAFPSACGK	T	2 Acetyl:2H(3) (K)	0.22000000000000.0	20160503_pck1_8mM_5.4973.4973.3 File:~20160503_pck1_8mM_5.raw~, NativeID:~controllerType=0 controllerNumber=1 scan=4973~
1	P07379	PCKGC_RAT Phosphoenolpyruvate carboxykinase, cytosolic [GTP] OS=Rattus norvegicus GN=Pck1 PE=1 SV=921	19314			2395	1	1	534.627	1600.86	3	1600.86	0.005	2	41.07	0.016	K	KKYLAAAFPSACGK	T	2 Acetyl:2H(3) (K)	0.22000000000000.0	20160503_pck1_8mM_5.4932.4932.3 File:~20160503_pck1_8mM_5.raw~, NativeID:~controllerType=0 controllerNumber=1 scan=4932~
1	P07379	PCKGC_RAT Phosphoenolpyruvate carboxykinase, cytosolic [GTP] OS=Rattus norvegicus GN=Pck1 PE=1 SV=882	19314			2254	1	1	778.92	1555.83	2	1555.83	0.0005	2	76.9	4.4e-06	K	KKYLAAAFPSACGK	T	Acetyl:2H(3) (K)	0.02000000000000.0	20160503_pck1_8mM_5.4238.4238.2 File:~20160503_pck1_8mM_5.raw~, NativeID:~controllerType=0 controllerNumber=1 scan=4238~
1	P07379	PCKGC_RAT Phosphoenolpyruvate carboxykinase, cytosolic [GTP] OS=Rattus norvegicus GN=Pck1 PE=1 SV=917	19314			2391	1	1	801.436	1600.86	2	1600.86	0.0021	2	74.93	7.2e-06	K	KKYLAAAFPSACGK	T	2 Acetyl:2H(3) (K)	0.22000000000000.0	20160503_pck1_8mM_5.4946.4946.2 File:~20160503_pck1_8mM_5.raw~, NativeID:~controllerType=0 controllerNumber=1 scan=4946~
1	P07379	PCKGC_RAT Phosphoenolpyruvate carboxykinase, cytosolic [GTP] OS=Rattus norvegicus GN=Pck1 PE=1 SV=918	19314			2392	1	1	801.436	1600.86	2	1600.86	0.0025	2	65.93	5.6e-05	K	KKYLAAAFPSACGK	T	2 Acetyl:2H(3) (K)	0.22000000000000.0	20160503_pck1_8mM_5.4907.4907.2 File:~20160503_pck1_8mM_5.raw~, NativeID:~controllerType=0 controllerNumber=1 scan=4907~
1	P07379	PCKGC_RAT Phosphoenolpyruvate carboxykinase, cytosolic [GTP] OS=Rattus norvegicus GN=Pck1 PE=1 SV=920	19314			2394	1	1	801.436	1600.86	2	1600.86	0.003	2	74.9	7e-06	K	KKYLAAAFPSACGK	T	2 Acetyl:2H(3) (K)	0.22000000000000.0	20160503_pck1_8mM_5.4979.4979.2 File:~20160503_pck1_8mM_5.raw~, NativeID:~controllerType=0 controllerNumber=1 scan=4979~
1	P07379	PCKGC_RAT Phosphoenolpyruvate carboxykinase, cytosolic [GTP] OS=Rattus norvegicus GN=Pck1 PE=1 SV=974	19314			2523	1	1	822.442	1642.87	2	1642.87	0.0037	2	53.83	0.0009	K	KKYLAAAFPSACGK	T	Acetyl (K); 2 Acetyl:2H(3) (K)	0.22000000000001.0	20160503_pck1_8mM_5.5295.5295.2 File:~20160503_pck1_8mM_5.raw~, NativeID:~controllerType=0 controllerNumber=1 scan=5295~
1	P07379	PCKGC_RAT Phosphoenolpyruvate carboxykinase, cytosolic [GTP] OS=Rattus norvegicus GN=Pck1 PE=1 SV=812	19314			2080	1	1	743.865	1485.71	2	1485.71	0.003	1	48.27	0.0029	K	KPLVNNWACNPE	L	Acetyl:2H(3) (K)	0.200000000000.0	20160503_pck1_8mM_5.4415.4415.2 File:~20160503_pck1_8mM_5.raw~, NativeID:~controllerType=0 controllerNumber=1 scan=4415~
1	P07379	PCKGC_RAT Phosphoenolpyruvate carboxykinase, cytosolic [GTP] OS=Rattus norvegicus GN=Pck1 PE=1 SV=1030	19314			2668	1	1	566.279	1695.81	3	1695.81	0.002	1	39.46	0.022	K	KYDNCWLALTDPR	D	Acetyl:2H(3) (K)	0.2000000000000.0	20160503_pck1_8mM_5.5671.5671.3 File:~20160503_pck1_8mM_5.raw~, NativeID:~controllerType=0 controllerNumber=1 scan=5671~
1	P07379	PCKGC_RAT Phosphoenolpyruvate carboxykinase, cytosolic [GTP] OS=Rattus norvegicus GN=Pck1 PE=1 SV=1031	19314			2669	1	1	566.279	1695.81	3	1695.81	0.0022	1	43.27	0.0092	K	KYDNCWLALTDPR	D	Acetyl:2H(3) (K)	0.2000000000000.0	20160503_pck1_8mM_5.5638.5638.3 File:~20160503_pck1_8mM_5.raw~, NativeID:~controllerType=0 controllerNumber=1 scan=5638~
1	P07379	PCKGC_RAT Phosphoenolpyruvate carboxykinase, cytosolic [GTP] OS=Rattus norvegicus GN=Pck1 PE=1 SV=1037	19314			2675	1	1	566.279	1695.82	3	1695.81	0.0037	1	41.13	0.015	K	KYDNCWLALTDPR	D	Acetyl:2H(3) (K)	0.2000000000000.0	20160503_pck1_8mM_5.5609.5609.3 File:~20160503_pck1_8mM_5.raw~, NativeID:~controllerType=0 controllerNumber=1 scan=5609~
1	P07379	PCKGC_RAT Phosphoenolpyruvate carboxykinase, cytosolic [GTP] OS=Rattus norvegicus GN=Pck1 PE=1 SV=1029	19314			2667	1	1	848.914	1695.81	2	1695.81	0.0019	1	79.09	2.4e-06	K	KYDNCWLALTDPR	D	Acetyl:2H(3) (K)	0.2000000000000.0	20160503_pck1_8mM_5.5764.5764.2 File:~20160503_pck1_8mM_5.raw~, NativeID:~controllerType=0 controllerNumber=1 scan=5764~
1	P07379	PCKGC_RAT Phosphoenolpyruvate carboxykinase, cytosolic [GTP] OS=Rattus norvegicus GN=Pck1 PE=1 SV=1032	19314			2670	1	1	848.914	1695.81	2	1695.81	0.0024	1	64.13	7.5e-05	K	KYDNCWLALTDPR	D	Acetyl:2H(3) (K)	0.2000000000000.0	20160503_pck1_8mM_5.5554.5554.2 File:~20160503_pck1_8mM_5.raw~, NativeID:~controllerType=0 controllerNumber=1 scan=5554~
1	P07379	PCKGC_RAT Phosphoenolpyruvate carboxykinase, cytosolic [GTP] OS=Rattus norvegicus GN=Pck1 PE=1 SV=1033	19314			2671	1	1	848.914	1695.81	2	1695.81	0.0025	1	80.86	1.6e-06	K	KYDNCWLALTDPR	D	Acetyl:2H(3) (K)	0.2000000000000.0	20160503_pck1_8mM_5.5660.5660.2 File:~20160503_pck1_8mM_5.raw~, NativeID:~controllerType=0 controllerNumber=1 scan=5660~
1	P07379	PCKGC_RAT Phosphoenolpyruvate carboxykinase, cytosolic [GTP] OS=Rattus norvegicus GN=Pck1 PE=1 SV=1034	19314			2672	1	1	848.915	1695.81	2	1695.81	0.003	1	79.34	2.3e-06	K	KYDNCWLALTDPR	D	Acetyl:2H(3) (K)	0.2000000000000.0	20160503_pck1_8mM_5.5693.5693.2 File:~20160503_pck1_8mM_5.raw~, NativeID:~controllerType=0 controllerNumber=1 scan=5693~
1	P07379	PCKGC_RAT Phosphoenolpyruvate carboxykinase, cytosolic [GTP] OS=Rattus norvegicus GN=Pck1 PE=1 SV=1035	19314			2673	1	1	848.915	1695.82	2	1695.81	0.0034	1	83.4	8.9e-07	K	KYDNCWLALTDPR	D	Acetyl:2H(3) (K)	0.2000000000000.0	20160503_pck1_8mM_5.5627.5627.2 File:~20160503_pck1_8mM_5.raw~, NativeID:~controllerType=0 controllerNumber=1 scan=5627~
1	P07379	PCKGC_RAT Phosphoenolpyruvate carboxykinase, cytosolic [GTP] OS=Rattus norvegicus GN=Pck1 PE=1 SV=1036	19314			2674	1	1	848.915	1695.82	2	1695.81	0.0037	1	76.15	4.8e-06	K	KYDNCWLALTDPR	D	Acetyl:2H(3) (K)	0.2000000000000.0	20160503_pck1_8mM_5.5597.5597.2 File:~20160503_pck1_8mM_5.raw~, NativeID:~controllerType=0 controllerNumber=1 scan=5597~
1	P07379	PCKGC_RAT Phosphoenolpyruvate carboxykinase, cytosolic [GTP] OS=Rattus norvegicus GN=Pck1 PE=1 SV=1038	19314			2676	1	1	848.915	1695.82	2	1695.81	0.0038	1	80.85	1.6e-06	K	KYDNCWLALTDPR	D	Acetyl:2H(3) (K)	0.2000000000000.0	20160503_pck1_8mM_5.5727.5727.2 File:~20160503_pck1_8mM_5.raw~, NativeID:~controllerType=0 controllerNumber=1 scan=5727~
1	P07379	PCKGC_RAT Phosphoenolpyruvate carboxykinase, cytosolic [GTP] OS=Rattus norvegicus GN=Pck1 PE=1 SV=1039	19314			2677	1	1	848.916	1695.82	2	1695.81	0.0051	1	53.68	0.00089	K	KYDNCWLALTDPR	D	Acetyl:2H(3) (K)	0.2000000000000.0	20160503_pck1_8mM_5.5875.5875.2 File:~20160503_pck1_8mM_5.raw~, NativeID:~controllerType=0 controllerNumber=1 scan=5875~
1	P07379	PCKGC_RAT Phosphoenolpyruvate carboxykinase, cytosolic [GTP] OS=Rattus norvegicus GN=Pck1 PE=1 SV=1040	19314			2678	1	1	848.916	1695.82	2	1695.81	0.0052	1	60.37	0.00019	K	KYDNCWLALTDPR	D	Acetyl:2H(3) (K)	0.2000000000000.0	20160503_pck1_8mM_5.6028.6028.2 File:~20160503_pck1_8mM_5.raw~, NativeID:~controllerType=0 controllerNumber=1 scan=6028~
1	P07379	PCKGC_RAT Phosphoenolpyruvate carboxykinase, cytosolic [GTP] OS=Rattus norvegicus GN=Pck1 PE=1 SV=1041	19314			2679	1	1	848.916	1695.82	2	1695.81	0.0055	1	67.62	3.5e-05	K	KYDNCWLALTDPR	D	Acetyl:2H(3) (K)	0.2000000000000.0	20160503_pck1_8mM_5.5931.5931.2 File:~20160503_pck1_8mM_5.raw~, NativeID:~controllerType=0 controllerNumber=1 scan=5931~
1	P07379	PCKGC_RAT Phosphoenolpyruvate carboxykinase, cytosolic [GTP] OS=Rattus norvegicus GN=Pck1 PE=1 SV=1042	19314			2680	1	1	848.916	1695.82	2	1695.81	0.0057	1	74.42	7.4e-06	K	KYDNCWLALTDPR	D	Acetyl:2H(3) (K)	0.2000000000000.0	20160503_pck1_8mM_5.5833.5833.2 File:~20160503_pck1_8mM_5.raw~, NativeID:~controllerType=0 controllerNumber=1 scan=5833~
1	P07379	PCKGC_RAT Phosphoenolpyruvate carboxykinase, cytosolic [GTP] OS=Rattus norvegicus GN=Pck1 PE=1 SV=1043	19314			2681	1	1	848.916	1695.82	2	1695.81	0.0058	1	71.09	1.6e-05	K	KYDNCWLALTDPR	D	Acetyl:2H(3) (K)	0.2000000000000.0	20160503_pck1_8mM_5.5972.5972.2 File:~20160503_pck1_8mM_5.raw~, NativeID:~controllerType=0 controllerNumber=1 scan=5972~
1	P07379	PCKGC_RAT Phosphoenolpyruvate carboxykinase, cytosolic [GTP] OS=Rattus norvegicus GN=Pck1 PE=1 SV=1044	19314			2682	1	1	848.916	1695.82	2	1695.81	0.0061	1	51.35	0.0015	K	KYDNCWLALTDPR	D	Acetyl:2H(3) (K)	0.2000000000000.0	20160503_pck1_8mM_5.6060.6060.2 File:~20160503_pck1_8mM_5.raw~, NativeID:~controllerType=0 controllerNumber=1 scan=6060~
1	P07379	PCKGC_RAT Phosphoenolpyruvate carboxykinase, cytosolic [GTP] OS=Rattus norvegicus GN=Pck1 PE=1 SV=1045	19314			2683	1	1	848.918	1695.82	2	1695.81	0.0089	1	59.5	0.00023	K	KYDNCWLALTDPR	D	Acetyl:2H(3) (K)	0.2000000000000.0	20160503_pck1_8mM_5.11136.11136.2 File:~20160503_pck1_8mM_5.raw~, NativeID:~controllerType=0 controllerNumber=1 scan=11136~
1	P07379	PCKGC_RAT Phosphoenolpyruvate carboxykinase, cytosolic [GTP] OS=Rattus norvegicus GN=Pck1 PE=1 SV=1388	19314			3631	1	1	713.357	2137.05	3	2137.05	0.0047	2	38.01	0.029	K	KYDNCWLALTDPRDVAR	I	Acetyl:2H(3) (K)	0.20000000000000000.0	20160503_pck1_8mM_5.5797.5797.3 File:~20160503_pck1_8mM_5.raw~, NativeID:~controllerType=0 controllerNumber=1 scan=5797~
1	P07379	PCKGC_RAT Phosphoenolpyruvate carboxykinase, cytosolic [GTP] OS=Rattus norvegicus GN=Pck1 PE=1 SV=755	19314			1947	1	1	714.874	1427.73	2	1427.73	0.0022	1	79.83	2.6e-06	K	KYLAAAFPSACGK	T	Acetyl:2H(3) (K)	0.2000000000000.0	20160503_pck1_8mM_5.4489.4489.2 File:~20160503_pck1_8mM_5.raw~, NativeID:~controllerType=0 controllerNumber=1 scan=4489~
1	P07379	PCKGC_RAT Phosphoenolpyruvate carboxykinase, cytosolic [GTP] OS=Rattus norvegicus GN=Pck1 PE=1 SV=756	19314			1948	1	1	714.874	1427.73	2	1427.73	0.0023	1	78.96	3.2e-06	K	KYLAAAFPSACGK	T	Acetyl:2H(3) (K)	0.2000000000000.0	20160503_pck1_8mM_5.4530.4530.2 File:~20160503_pck1_8mM_5.raw~, NativeID:~controllerType=0 controllerNumber=1 scan=4530~
1	P07379	PCKGC_RAT Phosphoenolpyruvate carboxykinase, cytosolic [GTP] OS=Rattus norvegicus GN=Pck1 PE=1 SV=757	19314			1949	1	1	714.874	1427.73	2	1427.73	0.0024	1	78.97	3.1e-06	K	KYLAAAFPSACGK	T	Acetyl:2H(3) (K)	0.2000000000000.0	20160503_pck1_8mM_5.4562.4562.2 File:~20160503_pck1_8mM_5.raw~, NativeID:~controllerType=0 controllerNumber=1 scan=4562~
1	P07379	PCKGC_RAT Phosphoenolpyruvate carboxykinase, cytosolic [GTP] OS=Rattus norvegicus GN=Pck1 PE=1 SV=808	19314			2061	1	1	735.88	1469.74	2	1469.74	0.0029	1	32.31	0.15	K	KYLAAAFPSACGK	T	Acetyl (K); Acetyl:2H(3) (K)	0.2000000000001.0	20160503_pck1_8mM_5.4886.4886.2 File:~20160503_pck1_8mM_5.raw~, NativeID:~controllerType=0 controllerNumber=1 scan=4886~
1	P07379	PCKGC_RAT Phosphoenolpyruvate carboxykinase, cytosolic [GTP] OS=Rattus norvegicus GN=Pck1 PE=1 SV=71	19314			171	3	1	419.741	837.468	2	837.467	0.0004	1	10.62	17	E	LFGISKE	F	Acetyl:2H(3) (K)	0.0000020.0	20160503_pck1_8mM_5.4475.4475.2 File:~20160503_pck1_8mM_5.raw~, NativeID:~controllerType=0 controllerNumber=1 scan=4475~
1	P07379	PCKGC_RAT Phosphoenolpyruvate carboxykinase, cytosolic [GTP] OS=Rattus norvegicus GN=Pck1 PE=1 SV=72	19314			172	3	1	419.741	837.468	2	837.467	0.0005	1	4.51	63	E	LFGISKE	F	Acetyl:2H(3) (K)	0.0000020.0	20160503_pck1_8mM_5.4444.4444.2 File:~20160503_pck1_8mM_5.raw~, NativeID:~controllerType=0 controllerNumber=1 scan=4444~
1	P07379	PCKGC_RAT Phosphoenolpyruvate carboxykinase, cytosolic [GTP] OS=Rattus norvegicus GN=Pck1 PE=1 SV=73	19314			174	2	1	419.741	837.468	2	837.467	0.0007	1	6.32	42	E	LFGISKE	F	Acetyl:2H(3) (K)	0.0000020.0	20160503_pck1_8mM_5.4506.4506.2 File:~20160503_pck1_8mM_5.raw~, NativeID:~controllerType=0 controllerNumber=1 scan=4506~
1	P07379	PCKGC_RAT Phosphoenolpyruvate carboxykinase, cytosolic [GTP] OS=Rattus norvegicus GN=Pck1 PE=1 SV=74	19314			175	1	1	419.741	837.468	2	837.467	0.0009	1	1.69	120	E	LFGISKE	F	Acetyl:2H(3) (K)	0.0000020.0	20160503_pck1_8mM_5.4671.4671.2 File:~20160503_pck1_8mM_5.raw~, NativeID:~controllerType=0 controllerNumber=1 scan=4671~
1	P07379	PCKGC_RAT Phosphoenolpyruvate carboxykinase, cytosolic [GTP] OS=Rattus norvegicus GN=Pck1 PE=1 SV=75	19314			176	2	1	419.741	837.468	2	837.467	0.001	1	4.62	62	E	LFGISKE	F	Acetyl:2H(3) (K)	0.0000020.0	20160503_pck1_8mM_5.4539.4539.2 File:~20160503_pck1_8mM_5.raw~, NativeID:~controllerType=0 controllerNumber=1 scan=4539~
1	P07379	PCKGC_RAT Phosphoenolpyruvate carboxykinase, cytosolic [GTP] OS=Rattus norvegicus GN=Pck1 PE=1 SV=76	19314			177	1	1	419.742	837.469	2	837.467	0.0013	1	4.35	66	E	LFGISKE	F	Acetyl:2H(3) (K)	0.0000020.0	20160503_pck1_8mM_5.4573.4573.2 File:~20160503_pck1_8mM_5.raw~, NativeID:~controllerType=0 controllerNumber=1 scan=4573~
1	P07379	PCKGC_RAT Phosphoenolpyruvate carboxykinase, cytosolic [GTP] OS=Rattus norvegicus GN=Pck1 PE=1 SV=77	19314			178	1	1	419.742	837.469	2	837.467	0.0013	1	0.44	160	E	LFGISKE	F	Acetyl:2H(3) (K)	0.0000020.0	20160503_pck1_8mM_5.4706.4706.2 File:~20160503_pck1_8mM_5.raw~, NativeID:~controllerType=0 controllerNumber=1 scan=4706~
1	P07379	PCKGC_RAT Phosphoenolpyruvate carboxykinase, cytosolic [GTP] OS=Rattus norvegicus GN=Pck1 PE=1 SV=78	19314			179	1	1	419.742	837.469	2	837.467	0.0017	1	5.06	56	E	LFGISKE	F	Acetyl:2H(3) (K)	0.0000020.0	20160503_pck1_8mM_5.4639.4639.2 File:~20160503_pck1_8mM_5.raw~, NativeID:~controllerType=0 controllerNumber=1 scan=4639~
1	P07379	PCKGC_RAT Phosphoenolpyruvate carboxykinase, cytosolic [GTP] OS=Rattus norvegicus GN=Pck1 PE=1 SV=79	19314			180	1	1	419.742	837.469	2	837.467	0.0017	1	2	110	E	LFGISKE	F	Acetyl:2H(3) (K)	0.0000020.0	20160503_pck1_8mM_5.4605.4605.2 File:~20160503_pck1_8mM_5.raw~, NativeID:~controllerType=0 controllerNumber=1 scan=4605~
1	P07379	PCKGC_RAT Phosphoenolpyruvate carboxykinase, cytosolic [GTP] OS=Rattus norvegicus GN=Pck1 PE=1 SV=80	19314			181	2	1	419.743	837.471	2	837.467	0.0035	1	0.48	190	E	LFGISKE	F	Acetyl:2H(3) (K)	0.0000020.0	20160503_pck1_8mM_5.11091.11091.2 File:~20160503_pck1_8mM_5.raw~, NativeID:~controllerType=0 controllerNumber=1 scan=11091~
1	P07379	PCKGC_RAT Phosphoenolpyruvate carboxykinase, cytosolic [GTP] OS=Rattus norvegicus GN=Pck1 PE=1 SV=1339	19314			3384	1	1	646.672	1936.99	3	1936.99	0.0019	2	38.76	0.028	K	LKKYDNCWLALTDPR	D	Acetyl:2H(3) (K)	0.002000000000000.0	20160503_pck1_8mM_5.5654.5654.3 File:~20160503_pck1_8mM_5.raw~, NativeID:~controllerType=0 controllerNumber=1 scan=5654~
1	P07379	PCKGC_RAT Phosphoenolpyruvate carboxykinase, cytosolic [GTP] OS=Rattus norvegicus GN=Pck1 PE=1 SV=1340	19314			3385	1	1	646.673	1937	3	1936.99	0.0048	2	39.71	0.022	K	LKKYDNCWLALTDPR	D	Acetyl:2H(3) (K)	0.002000000000000.0	20160503_pck1_8mM_5.5585.5585.3 File:~20160503_pck1_8mM_5.raw~, NativeID:~controllerType=0 controllerNumber=1 scan=5585~
1	P07379	PCKGC_RAT Phosphoenolpyruvate carboxykinase, cytosolic [GTP] OS=Rattus norvegicus GN=Pck1 PE=1 SV=1342	19314			3387	1	1	646.673	1937	3	1936.99	0.0053	2	35.46	0.057	K	LKKYDNCWLALTDPR	D	Acetyl:2H(3) (K)	0.002000000000000.0	20160503_pck1_8mM_5.5617.5617.3 File:~20160503_pck1_8mM_5.raw~, NativeID:~controllerType=0 controllerNumber=1 scan=5617~
1	P07379	PCKGC_RAT Phosphoenolpyruvate carboxykinase, cytosolic [GTP] OS=Rattus norvegicus GN=Pck1 PE=1 SV=1343	19314			3388	1	1	646.673	1937	3	1936.99	0.0054	2	42.25	0.012	K	LKKYDNCWLALTDPR	D	Acetyl:2H(3) (K)	0.002000000000000.0	20160503_pck1_8mM_5.5553.5553.3 File:~20160503_pck1_8mM_5.raw~, NativeID:~controllerType=0 controllerNumber=1 scan=5553~
1	P07379	PCKGC_RAT Phosphoenolpyruvate carboxykinase, cytosolic [GTP] OS=Rattus norvegicus GN=Pck1 PE=1 SV=1341	19314			3386	1	1	969.505	1937	2	1936.99	0.0051	2	85.73	5.3e-07	K	LKKYDNCWLALTDPR	D	Acetyl:2H(3) (K)	0.002000000000000.0	20160503_pck1_8mM_5.5603.5603.2 File:~20160503_pck1_8mM_5.raw~, NativeID:~controllerType=0 controllerNumber=1 scan=5603~
1	P07379	PCKGC_RAT Phosphoenolpyruvate carboxykinase, cytosolic [GTP] OS=Rattus norvegicus GN=Pck1 PE=1 SV=1367	19314			3502	1	1	992.019	1982.02	2	1982.02	0.0029	2	80.48	1.8e-06	K	LKKYDNCWLALTDPR	D	2 Acetyl:2H(3) (K)	0.022000000000000.0	20160503_pck1_8mM_5.6203.6203.2 File:~20160503_pck1_8mM_5.raw~, NativeID:~controllerType=0 controllerNumber=1 scan=6203~
1	P07379	PCKGC_RAT Phosphoenolpyruvate carboxykinase, cytosolic [GTP] OS=Rattus norvegicus GN=Pck1 PE=1 SV=1368	19314			3503	1	1	992.019	1982.02	2	1982.02	0.0041	2	38.41	0.028	K	LKKYDNCWLALTDPR	D	2 Acetyl:2H(3) (K)	0.022000000000000.0	20160503_pck1_8mM_5.6264.6264.2 File:~20160503_pck1_8mM_5.raw~, NativeID:~controllerType=0 controllerNumber=1 scan=6264~
1	P07379	PCKGC_RAT Phosphoenolpyruvate carboxykinase, cytosolic [GTP] OS=Rattus norvegicus GN=Pck1 PE=1 SV=1369	19314			3504	1	1	992.02	1982.02	2	1982.02	0.0044	2	112.27	1.2e-09	K	LKKYDNCWLALTDPR	D	2 Acetyl:2H(3) (K)	0.022000000000000.0	20160503_pck1_8mM_5.6168.6168.2 File:~20160503_pck1_8mM_5.raw~, NativeID:~controllerType=0 controllerNumber=1 scan=6168~
1	P07379	PCKGC_RAT Phosphoenolpyruvate carboxykinase, cytosolic [GTP] OS=Rattus norvegicus GN=Pck1 PE=1 SV=1370	19314			3505	1	1	992.02	1982.02	2	1982.02	0.0047	2	112.18	1.2e-09	K	LKKYDNCWLALTDPR	D	2 Acetyl:2H(3) (K)	0.022000000000000.0	20160503_pck1_8mM_5.6137.6137.2 File:~20160503_pck1_8mM_5.raw~, NativeID:~controllerType=0 controllerNumber=1 scan=6137~
1	P07379	PCKGC_RAT Phosphoenolpyruvate carboxykinase, cytosolic [GTP] OS=Rattus norvegicus GN=Pck1 PE=1 SV=1371	19314			3506	1	1	992.02	1982.03	2	1982.02	0.0059	2	106.37	4.4e-09	K	LKKYDNCWLALTDPR	D	2 Acetyl:2H(3) (K)	0.022000000000000.0	20160503_pck1_8mM_5.6104.6104.2 File:~20160503_pck1_8mM_5.raw~, NativeID:~controllerType=0 controllerNumber=1 scan=6104~
1	P07379	PCKGC_RAT Phosphoenolpyruvate carboxykinase, cytosolic [GTP] OS=Rattus norvegicus GN=Pck1 PE=1 SV=1372	19314			3507	1	1	992.512	1983.01	2	1982.02	0.9896	2	56.18	0.00049	K	LKKYDNCWLALTDPR	D	2 Acetyl:2H(3) (K)	0.022000000000000.0	20160503_pck1_8mM_5.6010.6010.2 File:~20160503_pck1_8mM_5.raw~, NativeID:~controllerType=0 controllerNumber=1 scan=6010~
1	P07379	PCKGC_RAT Phosphoenolpyruvate carboxykinase, cytosolic [GTP] OS=Rattus norvegicus GN=Pck1 PE=1 SV=1373	19314			3508	1	1	992.512	1983.01	2	1982.02	0.9898	2	41.28	0.015	K	LKKYDNCWLALTDPR	D	2 Acetyl:2H(3) (K)	0.022000000000000.0	20160503_pck1_8mM_5.5970.5970.2 File:~20160503_pck1_8mM_5.raw~, NativeID:~controllerType=0 controllerNumber=1 scan=5970~
1	P07379	PCKGC_RAT Phosphoenolpyruvate carboxykinase, cytosolic [GTP] OS=Rattus norvegicus GN=Pck1 PE=1 SV=813	19314			2092	1	1	501.289	1500.85	3	1500.84	0.0017	1	23.17	0.75	K	LPKIFHVNWFR	K	Acetyl:2H(3) (K)	0.00200000000.0	20160503_pck1_8mM_5.6669.6669.3 File:~20160503_pck1_8mM_5.raw~, NativeID:~controllerType=0 controllerNumber=1 scan=6669~
1	P07379	PCKGC_RAT Phosphoenolpyruvate carboxykinase, cytosolic [GTP] OS=Rattus norvegicus GN=Pck1 PE=1 SV=814	19314			2093	1	1	501.289	1500.85	3	1500.84	0.0022	1	33.91	0.063	K	LPKIFHVNWFR	K	Acetyl:2H(3) (K)	0.00200000000.0	20160503_pck1_8mM_5.6694.6694.3 File:~20160503_pck1_8mM_5.raw~, NativeID:~controllerType=0 controllerNumber=1 scan=6694~
1	P07379	PCKGC_RAT Phosphoenolpyruvate carboxykinase, cytosolic [GTP] OS=Rattus norvegicus GN=Pck1 PE=1 SV=815	19314			2094	1	1	501.289	1500.85	3	1500.84	0.0031	1	24.27	0.6	K	LPKIFHVNWFR	K	Acetyl:2H(3) (K)	0.00200000000.0	20160503_pck1_8mM_5.6723.6723.3 File:~20160503_pck1_8mM_5.raw~, NativeID:~controllerType=0 controllerNumber=1 scan=6723~
1	P07379	PCKGC_RAT Phosphoenolpyruvate carboxykinase, cytosolic [GTP] OS=Rattus norvegicus GN=Pck1 PE=1 SV=1243	19314			3044	1	1	606.016	1815.03	3	1815.02	0.004	2	42.96	0.005	K	LTPIGYVPKEDALNLK	G	Acetyl:2H(3) (K)	0.0000000020000000.0	20160503_pck1_8mM_5.5923.5923.3 File:~20160503_pck1_8mM_5.raw~, NativeID:~controllerType=0 controllerNumber=1 scan=5923~
1	P07379	PCKGC_RAT Phosphoenolpyruvate carboxykinase, cytosolic [GTP] OS=Rattus norvegicus GN=Pck1 PE=1 SV=1244	19314			3045	1	1	606.016	1815.03	3	1815.02	0.004	2	39.96	0.01	K	LTPIGYVPKEDALNLK	G	Acetyl:2H(3) (K)	0.0000000020000000.0	20160503_pck1_8mM_5.5894.5894.3 File:~20160503_pck1_8mM_5.raw~, NativeID:~controllerType=0 controllerNumber=1 scan=5894~
1	P07379	PCKGC_RAT Phosphoenolpyruvate carboxykinase, cytosolic [GTP] OS=Rattus norvegicus GN=Pck1 PE=1 SV=1241	19314			3042	1	1	908.52	1815.02	2	1815.02	0.0028	2	58.08	0.00016	K	LTPIGYVPKEDALNLK	G	Acetyl:2H(3) (K)	0.0000000020000000.0	20160503_pck1_8mM_5.5872.5872.2 File:~20160503_pck1_8mM_5.raw~, NativeID:~controllerType=0 controllerNumber=1 scan=5872~
1	P07379	PCKGC_RAT Phosphoenolpyruvate carboxykinase, cytosolic [GTP] OS=Rattus norvegicus GN=Pck1 PE=1 SV=1242	19314			3043	1	1	908.52	1815.03	2	1815.02	0.0039	2	48.84	0.0013	K	LTPIGYVPKEDALNLK	G	Acetyl:2H(3) (K)	0.0000000020000000.0	20160503_pck1_8mM_5.5969.5969.2 File:~20160503_pck1_8mM_5.raw~, NativeID:~controllerType=0 controllerNumber=1 scan=5969~
1	P07379	PCKGC_RAT Phosphoenolpyruvate carboxykinase, cytosolic [GTP] OS=Rattus norvegicus GN=Pck1 PE=1 SV=1245	19314			3046	1	1	908.52	1815.03	2	1815.02	0.0043	2	63.26	4.6e-05	K	LTPIGYVPKEDALNLK	G	Acetyl:2H(3) (K)	0.0000000020000000.0	20160503_pck1_8mM_5.5901.5901.2 File:~20160503_pck1_8mM_5.raw~, NativeID:~controllerType=0 controllerNumber=1 scan=5901~
1	P07379	PCKGC_RAT Phosphoenolpyruvate carboxykinase, cytosolic [GTP] OS=Rattus norvegicus GN=Pck1 PE=1 SV=1246	19314			3047	1	1	908.52	1815.03	2	1815.02	0.0043	2	57.41	0.00018	K	LTPIGYVPKEDALNLK	G	Acetyl:2H(3) (K)	0.0000000020000000.0	20160503_pck1_8mM_5.5933.5933.2 File:~20160503_pck1_8mM_5.raw~, NativeID:~controllerType=0 controllerNumber=1 scan=5933~
1	P07379	PCKGC_RAT Phosphoenolpyruvate carboxykinase, cytosolic [GTP] OS=Rattus norvegicus GN=Pck1 PE=1 SV=1376	19314			3548	1	1	688.704	2063.09	3	2063.09	0.0035	1	53.25	0.00076	E	NGFFGVAPGTSVKTNPNAIK	T	Acetyl:2H(3) (K)	0.00000000000020000000.0	20160503_pck1_8mM_5.5463.5463.3 File:~20160503_pck1_8mM_5.raw~, NativeID:~controllerType=0 controllerNumber=1 scan=5463~
1	P07379	PCKGC_RAT Phosphoenolpyruvate carboxykinase, cytosolic [GTP] OS=Rattus norvegicus GN=Pck1 PE=1 SV=1378	19314			3550	1	1	688.705	2063.09	3	2063.09	0.004	1	64.28	6e-05	E	NGFFGVAPGTSVKTNPNAIK	T	Acetyl:2H(3) (K)	0.00000000000020000000.0	20160503_pck1_8mM_5.5429.5429.3 File:~20160503_pck1_8mM_5.raw~, NativeID:~controllerType=0 controllerNumber=1 scan=5429~
1	P07379	PCKGC_RAT Phosphoenolpyruvate carboxykinase, cytosolic [GTP] OS=Rattus norvegicus GN=Pck1 PE=1 SV=1380	19314			3552	1	1	688.705	2063.09	3	2063.09	0.0044	1	63.75	6.8e-05	E	NGFFGVAPGTSVKTNPNAIK	T	Acetyl:2H(3) (K)	0.00000000000020000000.0	20160503_pck1_8mM_5.5398.5398.3 File:~20160503_pck1_8mM_5.raw~, NativeID:~controllerType=0 controllerNumber=1 scan=5398~
1	P07379	PCKGC_RAT Phosphoenolpyruvate carboxykinase, cytosolic [GTP] OS=Rattus norvegicus GN=Pck1 PE=1 SV=1381	19314			3553	1	1	689.033	2064.08	3	2063.09	0.9888	1	44.26	0.0069	E	NGFFGVAPGTSVKTNPNAIK	T	Acetyl:2H(3) (K)	0.00000000000020000000.0	20160503_pck1_8mM_5.5541.5541.3 File:~20160503_pck1_8mM_5.raw~, NativeID:~controllerType=0 controllerNumber=1 scan=5541~
1	P07379	PCKGC_RAT Phosphoenolpyruvate carboxykinase, cytosolic [GTP] OS=Rattus norvegicus GN=Pck1 PE=1 SV=1384	19314			3556	1	1	689.033	2064.08	3	2063.09	0.9894	1	54.28	0.00068	E	NGFFGVAPGTSVKTNPNAIK	T	Acetyl:2H(3) (K)	0.00000000000020000000.0	20160503_pck1_8mM_5.5605.5605.3 File:~20160503_pck1_8mM_5.raw~, NativeID:~controllerType=0 controllerNumber=1 scan=5605~
1	P07379	PCKGC_RAT Phosphoenolpyruvate carboxykinase, cytosolic [GTP] OS=Rattus norvegicus GN=Pck1 PE=1 SV=1385	19314			3557	1	1	689.033	2064.08	3	2063.09	0.9898	1	54.56	0.00063	E	NGFFGVAPGTSVKTNPNAIK	T	Acetyl:2H(3) (K)	0.00000000000020000000.0	20160503_pck1_8mM_5.5573.5573.3 File:~20160503_pck1_8mM_5.raw~, NativeID:~controllerType=0 controllerNumber=1 scan=5573~
1	P07379	PCKGC_RAT Phosphoenolpyruvate carboxykinase, cytosolic [GTP] OS=Rattus norvegicus GN=Pck1 PE=1 SV=1374	19314			3546	1	1	1032.55	2063.09	2	2063.09	0.001	1	33.22	0.08	E	NGFFGVAPGTSVKTNPNAIK	T	Acetyl:2H(3) (K)	0.00000000000020000000.0	20160503_pck1_8mM_5.5378.5378.2 File:~20160503_pck1_8mM_5.raw~, NativeID:~controllerType=0 controllerNumber=1 scan=5378~
1	P07379	PCKGC_RAT Phosphoenolpyruvate carboxykinase, cytosolic [GTP] OS=Rattus norvegicus GN=Pck1 PE=1 SV=1375	19314			3547	1	1	1032.55	2063.09	2	2063.09	0.0014	1	59.26	0.0002	E	NGFFGVAPGTSVKTNPNAIK	T	Acetyl:2H(3) (K)	0.00000000000020000000.0	20160503_pck1_8mM_5.5488.5488.2 File:~20160503_pck1_8mM_5.raw~, NativeID:~controllerType=0 controllerNumber=1 scan=5488~
1	P07379	PCKGC_RAT Phosphoenolpyruvate carboxykinase, cytosolic [GTP] OS=Rattus norvegicus GN=Pck1 PE=1 SV=1377	19314			3549	1	1	1032.55	2063.09	2	2063.09	0.0039	1	56.08	0.0004	E	NGFFGVAPGTSVKTNPNAIK	T	Acetyl:2H(3) (K)	0.00000000000020000000.0	20160503_pck1_8mM_5.5419.5419.2 File:~20160503_pck1_8mM_5.raw~, NativeID:~controllerType=0 controllerNumber=1 scan=5419~
1	P07379	PCKGC_RAT Phosphoenolpyruvate carboxykinase, cytosolic [GTP] OS=Rattus norvegicus GN=Pck1 PE=1 SV=1379	19314			3551	1	1	1032.55	2063.09	2	2063.09	0.0041	1	60.96	0.00013	E	NGFFGVAPGTSVKTNPNAIK	T	Acetyl:2H(3) (K)	0.00000000000020000000.0	20160503_pck1_8mM_5.5452.5452.2 File:~20160503_pck1_8mM_5.raw~, NativeID:~controllerType=0 controllerNumber=1 scan=5452~
1	P07379	PCKGC_RAT Phosphoenolpyruvate carboxykinase, cytosolic [GTP] OS=Rattus norvegicus GN=Pck1 PE=1 SV=1382	19314			3554	1	1	1033.05	2064.08	2	2063.09	0.9889	1	42.36	0.01	E	NGFFGVAPGTSVKTNPNAIK	T	Acetyl:2H(3) (K)	0.00000000000020000000.0	20160503_pck1_8mM_5.5529.5529.2 File:~20160503_pck1_8mM_5.raw~, NativeID:~controllerType=0 controllerNumber=1 scan=5529~
1	P07379	PCKGC_RAT Phosphoenolpyruvate carboxykinase, cytosolic [GTP] OS=Rattus norvegicus GN=Pck1 PE=1 SV=1383	19314			3555	1	1	1033.05	2064.08	2	2063.09	0.9892	1	28.96	0.23	E	NGFFGVAPGTSVKTNPNAIK	T	Acetyl:2H(3) (K)	0.00000000000020000000.0	20160503_pck1_8mM_5.5628.5628.2 File:~20160503_pck1_8mM_5.raw~, NativeID:~controllerType=0 controllerNumber=1 scan=5628~
1	P07379	PCKGC_RAT Phosphoenolpyruvate carboxykinase, cytosolic [GTP] OS=Rattus norvegicus GN=Pck1 PE=1 SV=1386	19314			3558	1	1	1033.05	2064.08	2	2063.09	0.9898	1	49.44	0.0021	E	NGFFGVAPGTSVKTNPNAIK	T	Acetyl:2H(3) (K)	0.00000000000020000000.0	20160503_pck1_8mM_5.5562.5562.2 File:~20160503_pck1_8mM_5.raw~, NativeID:~controllerType=0 controllerNumber=1 scan=5562~
1	P07379	PCKGC_RAT Phosphoenolpyruvate carboxykinase, cytosolic [GTP] OS=Rattus norvegicus GN=Pck1 PE=1 SV=1387	19314			3559	1	1	1033.05	2064.08	2	2063.09	0.9902	1	50.56	0.0016	E	NGFFGVAPGTSVKTNPNAIK	T	Acetyl:2H(3) (K)	0.00000000000020000000.0	20160503_pck1_8mM_5.5594.5594.2 File:~20160503_pck1_8mM_5.raw~, NativeID:~controllerType=0 controllerNumber=1 scan=5594~
1	P07379	PCKGC_RAT Phosphoenolpyruvate carboxykinase, cytosolic [GTP] OS=Rattus norvegicus GN=Pck1 PE=1 SV=1422	19314			4058	1	1	860.477	2578.41	3	2578.4	0.0064	2	65.62	1.8e-05	E	NGFFGVAPGTSVKTNPNAIKTIQK	N	2 Acetyl:2H(3) (K)	0.000000000000200000020000.0	20160503_pck1_8mM_5.6070.6070.3 File:~20160503_pck1_8mM_5.raw~, NativeID:~controllerType=0 controllerNumber=1 scan=6070~
1	P07379	PCKGC_RAT Phosphoenolpyruvate carboxykinase, cytosolic [GTP] OS=Rattus norvegicus GN=Pck1 PE=1 SV=1423	19314			4059	1	1	860.478	2578.41	3	2578.4	0.0085	2	76.59	1.4e-06	E	NGFFGVAPGTSVKTNPNAIKTIQK	N	2 Acetyl:2H(3) (K)	0.000000000000200000020000.0	20160503_pck1_8mM_5.6012.6012.3 File:~20160503_pck1_8mM_5.raw~, NativeID:~controllerType=0 controllerNumber=1 scan=6012~
1	P07379	PCKGC_RAT Phosphoenolpyruvate carboxykinase, cytosolic [GTP] OS=Rattus norvegicus GN=Pck1 PE=1 SV=1424	19314			4060	1	1	860.478	2578.41	3	2578.4	0.0096	2	60.52	5.5e-05	E	NGFFGVAPGTSVKTNPNAIKTIQK	N	2 Acetyl:2H(3) (K)	0.000000000000200000020000.0	20160503_pck1_8mM_5.6043.6043.3 File:~20160503_pck1_8mM_5.raw~, NativeID:~controllerType=0 controllerNumber=1 scan=6043~
1	P07379	PCKGC_RAT Phosphoenolpyruvate carboxykinase, cytosolic [GTP] OS=Rattus norvegicus GN=Pck1 PE=1 SV=1425	19314			4062	1	1	860.805	2579.39	3	2578.4	0.9904	2	55.11	0.00025	E	NGFFGVAPGTSVKTNPNAIKTIQK	N	2 Acetyl:2H(3) (K)	0.000000000000200000020000.0	20160503_pck1_8mM_5.6126.6126.3 File:~20160503_pck1_8mM_5.raw~, NativeID:~controllerType=0 controllerNumber=1 scan=6126~
1	P07379	PCKGC_RAT Phosphoenolpyruvate carboxykinase, cytosolic [GTP] OS=Rattus norvegicus GN=Pck1 PE=1 SV=1426	19314			4063	1	1	860.805	2579.39	3	2578.4	0.9909	2	59.96	8.1e-05	E	NGFFGVAPGTSVKTNPNAIKTIQK	N	2 Acetyl:2H(3) (K)	0.000000000000200000020000.0	20160503_pck1_8mM_5.6157.6157.3 File:~20160503_pck1_8mM_5.raw~, NativeID:~controllerType=0 controllerNumber=1 scan=6157~
1	P07379	PCKGC_RAT Phosphoenolpyruvate carboxykinase, cytosolic [GTP] OS=Rattus norvegicus GN=Pck1 PE=1 SV=1427	19314			4064	1	1	860.805	2579.39	3	2578.4	0.9909	2	21.05	0.63	E	NGFFGVAPGTSVKTNPNAIKTIQK	N	2 Acetyl:2H(3) (K)	0.000000000000200000020000.0	20160503_pck1_8mM_5.5960.5960.3 File:~20160503_pck1_8mM_5.raw~, NativeID:~controllerType=0 controllerNumber=1 scan=5960~
1	P07379	PCKGC_RAT Phosphoenolpyruvate carboxykinase, cytosolic [GTP] OS=Rattus norvegicus GN=Pck1 PE=1 SV=1428	19314			4065	1	1	860.806	2579.39	3	2578.4	0.9923	2	41.01	0.0061	E	NGFFGVAPGTSVKTNPNAIKTIQK	N	2 Acetyl:2H(3) (K)	0.000000000000200000020000.0	20160503_pck1_8mM_5.6221.6221.3 File:~20160503_pck1_8mM_5.raw~, NativeID:~controllerType=0 controllerNumber=1 scan=6221~
1	P07379	PCKGC_RAT Phosphoenolpyruvate carboxykinase, cytosolic [GTP] OS=Rattus norvegicus GN=Pck1 PE=1 SV=1429	19314			4066	1	1	860.806	2579.39	3	2578.4	0.9923	2	45.34	0.0022	E	NGFFGVAPGTSVKTNPNAIKTIQK	N	2 Acetyl:2H(3) (K)	0.000000000000200000020000.0	20160503_pck1_8mM_5.6188.6188.3 File:~20160503_pck1_8mM_5.raw~, NativeID:~controllerType=0 controllerNumber=1 scan=6188~
1	P07379	PCKGC_RAT Phosphoenolpyruvate carboxykinase, cytosolic [GTP] OS=Rattus norvegicus GN=Pck1 PE=1 SV=1430	19314			4067	1	1	860.806	2579.4	3	2578.4	0.9936	2	1.49	54	E	NGFFGVAPGTSVKTNPNAIKTIQK	N	2 Acetyl:2H(3) (K)	0.000000000000200000020000.0	20160503_pck1_8mM_5.5916.5916.3 File:~20160503_pck1_8mM_5.raw~, NativeID:~controllerType=0 controllerNumber=1 scan=5916~
1	P07379	PCKGC_RAT Phosphoenolpyruvate carboxykinase, cytosolic [GTP] OS=Rattus norvegicus GN=Pck1 PE=1 SV=1005	19314			2577	1	1	827.416	1652.82	2	1652.81	0.004	2	47.37	0.0043	K	NGKFLWPGFGENSR	V	Acetyl:2H(3) (K)	0.00200000000000.0	20160503_pck1_8mM_5.6023.6023.2 File:~20160503_pck1_8mM_5.raw~, NativeID:~controllerType=0 controllerNumber=1 scan=6023~
1	P07379	PCKGC_RAT Phosphoenolpyruvate carboxykinase, cytosolic [GTP] OS=Rattus norvegicus GN=Pck1 PE=1 SV=1006	19314			2578	1	1	827.417	1652.82	2	1652.81	0.0051	2	75.83	6.3e-06	K	NGKFLWPGFGENSR	V	Acetyl:2H(3) (K)	0.00200000000000.0	20160503_pck1_8mM_5.6055.6055.2 File:~20160503_pck1_8mM_5.raw~, NativeID:~controllerType=0 controllerNumber=1 scan=6055~
1	P07379	PCKGC_RAT Phosphoenolpyruvate carboxykinase, cytosolic [GTP] OS=Rattus norvegicus GN=Pck1 PE=1 SV=1007	19314			2580	1	1	827.909	1653.8	2	1652.81	0.9888	2	47.15	0.0042	K	NGKFLWPGFGENSR	V	Acetyl:2H(3) (K)	0.00200000000000.0	20160503_pck1_8mM_5.6238.6238.2 File:~20160503_pck1_8mM_5.raw~, NativeID:~controllerType=0 controllerNumber=1 scan=6238~
1	P07379	PCKGC_RAT Phosphoenolpyruvate carboxykinase, cytosolic [GTP] OS=Rattus norvegicus GN=Pck1 PE=1 SV=1008	19314			2581	1	1	827.909	1653.8	2	1652.81	0.989	2	35.35	0.062	K	NGKFLWPGFGENSR	V	Acetyl:2H(3) (K)	0.00200000000000.0	20160503_pck1_8mM_5.6205.6205.2 File:~20160503_pck1_8mM_5.raw~, NativeID:~controllerType=0 controllerNumber=1 scan=6205~
1	P07379	PCKGC_RAT Phosphoenolpyruvate carboxykinase, cytosolic [GTP] OS=Rattus norvegicus GN=Pck1 PE=1 SV=1460	19314			4296	1	1	997.535	2989.58	3	2989.57	0.0129	2	43.51	0.0033	M	PPQLHNGLDFSAKVIQGSLDSLPQEVR	K	Acetyl:2H(3) (K)	0.000000000000200000000000000.0	20160503_pck1_8mM_5.6855.6855.3 File:~20160503_pck1_8mM_5.raw~, NativeID:~controllerType=0 controllerNumber=1 scan=6855~
1	P07379	PCKGC_RAT Phosphoenolpyruvate carboxykinase, cytosolic [GTP] OS=Rattus norvegicus GN=Pck1 PE=1 SV=1461	19314			4297	1	1	997.862	2990.56	3	2989.57	0.9941	2	57.42	0.00016	M	PPQLHNGLDFSAKVIQGSLDSLPQEVR	K	Acetyl:2H(3) (K)	0.000000000000200000000000000.0	20160503_pck1_8mM_5.7022.7022.3 File:~20160503_pck1_8mM_5.raw~, NativeID:~controllerType=0 controllerNumber=1 scan=7022~
1	P07379	PCKGC_RAT Phosphoenolpyruvate carboxykinase, cytosolic [GTP] OS=Rattus norvegicus GN=Pck1 PE=1 SV=1462	19314			4298	1	1	997.862	2990.56	3	2989.57	0.9948	2	42.8	0.0045	M	PPQLHNGLDFSAKVIQGSLDSLPQEVR	K	Acetyl:2H(3) (K)	0.000000000000200000000000000.0	20160503_pck1_8mM_5.7042.7042.3 File:~20160503_pck1_8mM_5.raw~, NativeID:~controllerType=0 controllerNumber=1 scan=7042~
1	P07379	PCKGC_RAT Phosphoenolpyruvate carboxykinase, cytosolic [GTP] OS=Rattus norvegicus GN=Pck1 PE=1 SV=1295	19314			3315	1	1	638.02	1911.04	3	1911.04	0.0021	2	18.43	2.1	E	QRDTVPIPKSGQSQLGR	W	Acetyl:2H(3) (K)	0.00000000200000000.0	20160503_pck1_8mM_5.3911.3911.3 File:~20160503_pck1_8mM_5.raw~, NativeID:~controllerType=0 controllerNumber=1 scan=3911~
1	P07379	PCKGC_RAT Phosphoenolpyruvate carboxykinase, cytosolic [GTP] OS=Rattus norvegicus GN=Pck1 PE=1 SV=1296	19314			3316	1	1	638.02	1911.04	3	1911.04	0.0022	2	53.41	0.00068	E	QRDTVPIPKSGQSQLGR	W	Acetyl:2H(3) (K)	0.00000000200000000.0	20160503_pck1_8mM_5.3882.3882.3 File:~20160503_pck1_8mM_5.raw~, NativeID:~controllerType=0 controllerNumber=1 scan=3882~
1	P07379	PCKGC_RAT Phosphoenolpyruvate carboxykinase, cytosolic [GTP] OS=Rattus norvegicus GN=Pck1 PE=1 SV=1297	19314			3317	1	1	638.02	1911.04	3	1911.04	0.0032	2	52.61	0.00082	E	QRDTVPIPKSGQSQLGR	W	Acetyl:2H(3) (K)	0.00000000200000000.0	20160503_pck1_8mM_5.3856.3856.3 File:~20160503_pck1_8mM_5.raw~, NativeID:~controllerType=0 controllerNumber=1 scan=3856~
1	P07379	PCKGC_RAT Phosphoenolpyruvate carboxykinase, cytosolic [GTP] OS=Rattus norvegicus GN=Pck1 PE=1 SV=282	19314			802	1	1	532.308	1062.6	2	1062.6	0.001	1	16.14	5	E	SKTVIITQE	Q	Acetyl:2H(3) (K)	0.020000000.0	20160503_pck1_8mM_5.3648.3648.2 File:~20160503_pck1_8mM_5.raw~, NativeID:~controllerType=0 controllerNumber=1 scan=3648~
1	P07379	PCKGC_RAT Phosphoenolpyruvate carboxykinase, cytosolic [GTP] OS=Rattus norvegicus GN=Pck1 PE=1 SV=283	19314			803	1	1	532.308	1062.6	2	1062.6	0.001	1	8.96	26	E	SKTVIITQE	Q	Acetyl:2H(3) (K)	0.020000000.0	20160503_pck1_8mM_5.3622.3622.2 File:~20160503_pck1_8mM_5.raw~, NativeID:~controllerType=0 controllerNumber=1 scan=3622~
1	P07379	PCKGC_RAT Phosphoenolpyruvate carboxykinase, cytosolic [GTP] OS=Rattus norvegicus GN=Pck1 PE=1 SV=284	19314			804	1	1	532.308	1062.6	2	1062.6	0.0013	1	9.13	25	E	SKTVIITQE	Q	Acetyl:2H(3) (K)	0.020000000.0	20160503_pck1_8mM_5.3675.3675.2 File:~20160503_pck1_8mM_5.raw~, NativeID:~controllerType=0 controllerNumber=1 scan=3675~
1	P07379	PCKGC_RAT Phosphoenolpyruvate carboxykinase, cytosolic [GTP] OS=Rattus norvegicus GN=Pck1 PE=1 SV=603	19314			1663	1	1	449.927	1346.76	3	1346.76	0.0006	2	49.66	0.0019	E	SKTVIITQEQR	D	Acetyl:2H(3) (K)	0.02000000000.0	20160503_pck1_8mM_5.3460.3460.3 File:~20160503_pck1_8mM_5.raw~, NativeID:~controllerType=0 controllerNumber=1 scan=3460~
1	P07379	PCKGC_RAT Phosphoenolpyruvate carboxykinase, cytosolic [GTP] OS=Rattus norvegicus GN=Pck1 PE=1 SV=605	19314			1665	1	1	449.927	1346.76	3	1346.76	0.0007	2	30.4	0.16	E	SKTVIITQEQR	D	Acetyl:2H(3) (K)	0.02000000000.0	20160503_pck1_8mM_5.3431.3431.3 File:~20160503_pck1_8mM_5.raw~, NativeID:~controllerType=0 controllerNumber=1 scan=3431~
1	P07379	PCKGC_RAT Phosphoenolpyruvate carboxykinase, cytosolic [GTP] OS=Rattus norvegicus GN=Pck1 PE=1 SV=606	19314			1666	1	1	449.928	1346.76	3	1346.76	0.0009	2	23.43	0.79	E	SKTVIITQEQR	D	Acetyl:2H(3) (K)	0.02000000000.0	20160503_pck1_8mM_5.3492.3492.3 File:~20160503_pck1_8mM_5.raw~, NativeID:~controllerType=0 controllerNumber=1 scan=3492~
1	P07379	PCKGC_RAT Phosphoenolpyruvate carboxykinase, cytosolic [GTP] OS=Rattus norvegicus GN=Pck1 PE=1 SV=602	19314			1662	1	1	674.387	1346.76	2	1346.76	0.0005	2	57.11	0.00034	E	SKTVIITQEQR	D	Acetyl:2H(3) (K)	0.02000000000.0	20160503_pck1_8mM_5.3466.3466.2 File:~20160503_pck1_8mM_5.raw~, NativeID:~controllerType=0 controllerNumber=1 scan=3466~
1	P07379	PCKGC_RAT Phosphoenolpyruvate carboxykinase, cytosolic [GTP] OS=Rattus norvegicus GN=Pck1 PE=1 SV=604	19314			1664	1	1	674.388	1346.76	2	1346.76	0.0007	2	59.25	0.00021	E	SKTVIITQEQR	D	Acetyl:2H(3) (K)	0.02000000000.0	20160503_pck1_8mM_5.3441.3441.2 File:~20160503_pck1_8mM_5.raw~, NativeID:~controllerType=0 controllerNumber=1 scan=3441~
1	P07379	PCKGC_RAT Phosphoenolpyruvate carboxykinase, cytosolic [GTP] OS=Rattus norvegicus GN=Pck1 PE=1 SV=607	19314			1667	1	1	674.388	1346.76	2	1346.76	0.001	2	53.53	0.00077	E	SKTVIITQEQR	D	Acetyl:2H(3) (K)	0.02000000000.0	20160503_pck1_8mM_5.3494.3494.2 File:~20160503_pck1_8mM_5.raw~, NativeID:~controllerType=0 controllerNumber=1 scan=3494~
1	P07379	PCKGC_RAT Phosphoenolpyruvate carboxykinase, cytosolic [GTP] OS=Rattus norvegicus GN=Pck1 PE=1 SV=608	19314			1668	1	1	674.388	1346.76	2	1346.76	0.001	2	42.13	0.011	E	SKTVIITQEQR	D	Acetyl:2H(3) (K)	0.02000000000.0	20160503_pck1_8mM_5.3532.3532.2 File:~20160503_pck1_8mM_5.raw~, NativeID:~controllerType=0 controllerNumber=1 scan=3532~
1	P07379	PCKGC_RAT Phosphoenolpyruvate carboxykinase, cytosolic [GTP] OS=Rattus norvegicus GN=Pck1 PE=1 SV=609	19314			1669	1	1	674.388	1346.76	2	1346.76	0.0012	2	49.09	0.0021	E	SKTVIITQEQR	D	Acetyl:2H(3) (K)	0.02000000000.0	20160503_pck1_8mM_5.3577.3577.2 File:~20160503_pck1_8mM_5.raw~, NativeID:~controllerType=0 controllerNumber=1 scan=3577~
1	P07379	PCKGC_RAT Phosphoenolpyruvate carboxykinase, cytosolic [GTP] OS=Rattus norvegicus GN=Pck1 PE=1 SV=610	19314			1670	1	1	674.388	1346.76	2	1346.76	0.0021	2	53.28	0.0009	E	SKTVIITQEQR	D	Acetyl:2H(3) (K)	0.02000000000.0	20160503_pck1_8mM_5.3419.3419.2 File:~20160503_pck1_8mM_5.raw~, NativeID:~controllerType=0 controllerNumber=1 scan=3419~
1	P07379	PCKGC_RAT Phosphoenolpyruvate carboxykinase, cytosolic [GTP] OS=Rattus norvegicus GN=Pck1 PE=1 SV=842	19314			2147	1	1	762.411	1522.81	2	1522.81	0.0005	1	27.26	0.46	K	TIQKNTIFTNVAE	T	Acetyl:2H(3) (K)	0.0002000000000.0	20160503_pck1_8mM_5.5124.5124.2 File:~20160503_pck1_8mM_5.raw~, NativeID:~controllerType=0 controllerNumber=1 scan=5124~
1	P07379	PCKGC_RAT Phosphoenolpyruvate carboxykinase, cytosolic [GTP] OS=Rattus norvegicus GN=Pck1 PE=1 SV=843	19314			2148	1	1	762.412	1522.81	2	1522.81	0.0021	1	27.74	0.38	K	TIQKNTIFTNVAE	T	Acetyl:2H(3) (K)	0.0002000000000.0	20160503_pck1_8mM_5.5022.5022.2 File:~20160503_pck1_8mM_5.raw~, NativeID:~controllerType=0 controllerNumber=1 scan=5022~
1	P07379	PCKGC_RAT Phosphoenolpyruvate carboxykinase, cytosolic [GTP] OS=Rattus norvegicus GN=Pck1 PE=1 SV=844	19314			2149	1	1	762.412	1522.81	2	1522.81	0.0026	1	20.14	2.2	K	TIQKNTIFTNVAE	T	Acetyl:2H(3) (K)	0.0002000000000.0	20160503_pck1_8mM_5.5055.5055.2 File:~20160503_pck1_8mM_5.raw~, NativeID:~controllerType=0 controllerNumber=1 scan=5055~
1	P07379	PCKGC_RAT Phosphoenolpyruvate carboxykinase, cytosolic [GTP] OS=Rattus norvegicus GN=Pck1 PE=1 SV=845	19314			2150	1	1	762.412	1522.81	2	1522.81	0.0026	1	27.52	0.4	K	TIQKNTIFTNVAE	T	Acetyl:2H(3) (K)	0.0002000000000.0	20160503_pck1_8mM_5.5088.5088.2 File:~20160503_pck1_8mM_5.raw~, NativeID:~controllerType=0 controllerNumber=1 scan=5088~
1	P07379	PCKGC_RAT Phosphoenolpyruvate carboxykinase, cytosolic [GTP] OS=Rattus norvegicus GN=Pck1 PE=1 SV=846	19314			2151	2	1	762.413	1522.81	2	1522.81	0.0053	1	4.88	77	K	TIQKNTIFTNVAE	T	Acetyl:2H(3) (K)	0.0002000000000.0	20160503_pck1_8mM_5.4992.4992.2 File:~20160503_pck1_8mM_5.raw~, NativeID:~controllerType=0 controllerNumber=1 scan=4992~
1	P07379	PCKGC_RAT Phosphoenolpyruvate carboxykinase, cytosolic [GTP] OS=Rattus norvegicus GN=Pck1 PE=1 SV=1361	19314			3469	1	1	656.341	1966	3	1965.99	0.0065	0	23.19	1	R	TMYVIPFSMGPLGSPLAK	I	Acetyl (K); Oxidation (M)	0.030000000000000001.0	20160503_pck1_8mM_5.6846.6846.3 File:~20160503_pck1_8mM_5.raw~, NativeID:~controllerType=0 controllerNumber=1 scan=6846~
1	P07379	PCKGC_RAT Phosphoenolpyruvate carboxykinase, cytosolic [GTP] OS=Rattus norvegicus GN=Pck1 PE=1 SV=1362	19314			3470	1	1	656.342	1966	3	1965.99	0.0088	0	11.74	14	R	TMYVIPFSMGPLGSPLAK	I	Acetyl (K); Oxidation (M)	0.030000000000000001.0	20160503_pck1_8mM_5.6868.6868.3 File:~20160503_pck1_8mM_5.raw~, NativeID:~controllerType=0 controllerNumber=1 scan=6868~
1	P07379	PCKGC_RAT Phosphoenolpyruvate carboxykinase, cytosolic [GTP] OS=Rattus norvegicus GN=Pck1 PE=1 SV=1356	19314			3418	1	1	977.52	1953.02	2	1953.02	0.0064	0	64.05	7.6e-05	R	TMYVIPFSMGPLGSPLAK	I	Acetyl:2H(3) (K)	0.000000000000000002.0	20160503_pck1_8mM_5.7264.7264.2 File:~20160503_pck1_8mM_5.raw~, NativeID:~controllerType=0 controllerNumber=1 scan=7264~
1	P07379	PCKGC_RAT Phosphoenolpyruvate carboxykinase, cytosolic [GTP] OS=Rattus norvegicus GN=Pck1 PE=1 SV=1357	19314			3419	1	1	977.52	1953.03	2	1953.02	0.0067	0	12.02	12	R	TMYVIPFSMGPLGSPLAK	I	Acetyl:2H(3) (K)	0.000000000000000002.0	20160503_pck1_8mM_5.7300.7300.2 File:~20160503_pck1_8mM_5.raw~, NativeID:~controllerType=0 controllerNumber=1 scan=7300~
1	P07379	PCKGC_RAT Phosphoenolpyruvate carboxykinase, cytosolic [GTP] OS=Rattus norvegicus GN=Pck1 PE=1 SV=1250	19314			3132	1	1	923.969	1845.92	2	1845.92	0.0037	1	31.89	0.14	K	TNLAMMNPTLPGWKVE	C	Acetyl:2H(3) (K)	0.0000000000000200.0	20160503_pck1_8mM_5.6502.6502.2 File:~20160503_pck1_8mM_5.raw~, NativeID:~controllerType=0 controllerNumber=1 scan=6502~
1	P07379	PCKGC_RAT Phosphoenolpyruvate carboxykinase, cytosolic [GTP] OS=Rattus norvegicus GN=Pck1 PE=1 SV=1251	19314			3133	1	1	923.969	1845.92	2	1845.92	0.0037	1	29.22	0.26	K	TNLAMMNPTLPGWKVE	C	Acetyl:2H(3) (K)	0.0000000000000200.0	20160503_pck1_8mM_5.6476.6476.2 File:~20160503_pck1_8mM_5.raw~, NativeID:~controllerType=0 controllerNumber=1 scan=6476~
1	P07379	PCKGC_RAT Phosphoenolpyruvate carboxykinase, cytosolic [GTP] OS=Rattus norvegicus GN=Pck1 PE=1 SV=1252	19314			3134	1	1	923.969	1845.92	2	1845.92	0.0039	1	31.49	0.15	K	TNLAMMNPTLPGWKVE	C	Acetyl:2H(3) (K)	0.0000000000000200.0	20160503_pck1_8mM_5.6528.6528.2 File:~20160503_pck1_8mM_5.raw~, NativeID:~controllerType=0 controllerNumber=1 scan=6528~
1	P07379	PCKGC_RAT Phosphoenolpyruvate carboxykinase, cytosolic [GTP] OS=Rattus norvegicus GN=Pck1 PE=1 SV=1253	19314			3187	1	1	931.965	1861.92	2	1861.91	0.0013	1	22.6	1.2	K	TNLAMMNPTLPGWKVE	C	Acetyl:2H(3) (K); Oxidation (M)	0.0000030000000200.0	20160503_pck1_8mM_5.6470.6470.2 File:~20160503_pck1_8mM_5.raw~, NativeID:~controllerType=0 controllerNumber=1 scan=6470~
1	P07379	PCKGC_RAT Phosphoenolpyruvate carboxykinase, cytosolic [GTP] OS=Rattus norvegicus GN=Pck1 PE=1 SV=1254	19314			3188	1	1	931.966	1861.92	2	1861.91	0.0028	1	19.1	2.7	K	TNLAMMNPTLPGWKVE	C	Acetyl:2H(3) (K); Oxidation (M)	0.0000030000000200.0	20160503_pck1_8mM_5.6280.6280.2 File:~20160503_pck1_8mM_5.raw~, NativeID:~controllerType=0 controllerNumber=1 scan=6280~
1	P07379	PCKGC_RAT Phosphoenolpyruvate carboxykinase, cytosolic [GTP] OS=Rattus norvegicus GN=Pck1 PE=1 SV=1255	19314			3189	1	1	931.966	1861.92	2	1861.91	0.0028	1	7.33	40	K	TNLAMMNPTLPGWKVE	C	Acetyl:2H(3) (K); Oxidation (M)	0.0000030000000200.0	20160503_pck1_8mM_5.6418.6418.2 File:~20160503_pck1_8mM_5.raw~, NativeID:~controllerType=0 controllerNumber=1 scan=6418~
1	P07379	PCKGC_RAT Phosphoenolpyruvate carboxykinase, cytosolic [GTP] OS=Rattus norvegicus GN=Pck1 PE=1 SV=1256	19314			3190	1	1	931.966	1861.92	2	1861.91	0.0039	1	14.67	7.5	K	TNLAMMNPTLPGWKVE	C	Acetyl:2H(3) (K); Oxidation (M)	0.0000300000000200.0	20160503_pck1_8mM_5.6365.6365.2 File:~20160503_pck1_8mM_5.raw~, NativeID:~controllerType=0 controllerNumber=1 scan=6365~
1	P07379	PCKGC_RAT Phosphoenolpyruvate carboxykinase, cytosolic [GTP] OS=Rattus norvegicus GN=Pck1 PE=1 SV=1257	19314			3191	1	1	931.967	1861.92	2	1861.91	0.0049	1	7.69	37	K	TNLAMMNPTLPGWKVE	C	Acetyl:2H(3) (K); Oxidation (M)	0.0000030000000200.0	20160503_pck1_8mM_5.6040.6040.2 File:~20160503_pck1_8mM_5.raw~, NativeID:~controllerType=0 controllerNumber=1 scan=6040~
1	P07379	PCKGC_RAT Phosphoenolpyruvate carboxykinase, cytosolic [GTP] OS=Rattus norvegicus GN=Pck1 PE=1 SV=1258	19314			3192	1	1	931.967	1861.92	2	1861.91	0.0053	1	4.84	73	K	TNLAMMNPTLPGWKVE	C	Acetyl:2H(3) (K); Oxidation (M)	0.0000300000000200.0	20160503_pck1_8mM_5.6333.6333.2 File:~20160503_pck1_8mM_5.raw~, NativeID:~controllerType=0 controllerNumber=1 scan=6333~
1	P07379	PCKGC_RAT Phosphoenolpyruvate carboxykinase, cytosolic [GTP] OS=Rattus norvegicus GN=Pck1 PE=1 SV=1259	19314			3193	1	1	931.967	1861.92	2	1861.91	0.0059	1	14.1	8.6	K	TNLAMMNPTLPGWKVE	C	Acetyl:2H(3) (K); Oxidation (M)	0.0000300000000200.0	20160503_pck1_8mM_5.6394.6394.2 File:~20160503_pck1_8mM_5.raw~, NativeID:~controllerType=0 controllerNumber=1 scan=6394~
1	P07379	PCKGC_RAT Phosphoenolpyruvate carboxykinase, cytosolic [GTP] OS=Rattus norvegicus GN=Pck1 PE=1 SV=1260	19314			3194	1	1	931.968	1861.92	2	1861.91	0.0064	1	10.54	20	K	TNLAMMNPTLPGWKVE	C	Acetyl:2H(3) (K); Oxidation (M)	0.0000300000000200.0	20160503_pck1_8mM_5.6445.6445.2 File:~20160503_pck1_8mM_5.raw~, NativeID:~controllerType=0 controllerNumber=1 scan=6445~
1	P07379	PCKGC_RAT Phosphoenolpyruvate carboxykinase, cytosolic [GTP] OS=Rattus norvegicus GN=Pck1 PE=1 SV=1261	19314			3195	1	1	931.968	1861.92	2	1861.91	0.0068	1	14.56	7.9	K	TNLAMMNPTLPGWKVE	C	Acetyl:2H(3) (K); Oxidation (M)	0.0000300000000200.0	20160503_pck1_8mM_5.6160.6160.2 File:~20160503_pck1_8mM_5.raw~, NativeID:~controllerType=0 controllerNumber=1 scan=6160~
1	P07379	PCKGC_RAT Phosphoenolpyruvate carboxykinase, cytosolic [GTP] OS=Rattus norvegicus GN=Pck1 PE=1 SV=531	19314			1431	1	1	636.871	1271.73	2	1271.73	0.0007	1	37.46	0.033	K	TNPNAIKTIQK	N	Acetyl:2H(3) (K)	0.00000020000.0	20160503_pck1_8mM_5.3287.3287.2 File:~20160503_pck1_8mM_5.raw~, NativeID:~controllerType=0 controllerNumber=1 scan=3287~
1	P07379	PCKGC_RAT Phosphoenolpyruvate carboxykinase, cytosolic [GTP] OS=Rattus norvegicus GN=Pck1 PE=1 SV=532	19314			1432	1	1	636.871	1271.73	2	1271.73	0.0008	1	45.97	0.0046	K	TNPNAIKTIQK	N	Acetyl:2H(3) (K)	0.00000020000.0	20160503_pck1_8mM_5.3260.3260.2 File:~20160503_pck1_8mM_5.raw~, NativeID:~controllerType=0 controllerNumber=1 scan=3260~
1	P07379	PCKGC_RAT Phosphoenolpyruvate carboxykinase, cytosolic [GTP] OS=Rattus norvegicus GN=Pck1 PE=1 SV=533	19314			1433	1	1	636.872	1271.73	2	1271.73	0.0012	1	45.05	0.0056	K	TNPNAIKTIQK	N	Acetyl:2H(3) (K)	0.00000020000.0	20160503_pck1_8mM_5.3238.3238.2 File:~20160503_pck1_8mM_5.raw~, NativeID:~controllerType=0 controllerNumber=1 scan=3238~
1	P07379	PCKGC_RAT Phosphoenolpyruvate carboxykinase, cytosolic [GTP] OS=Rattus norvegicus GN=Pck1 PE=1 SV=534	19314			1434	1	1	636.872	1271.73	2	1271.73	0.0013	1	44.75	0.006	K	TNPNAIKTIQK	N	Acetyl:2H(3) (K)	0.00000020000.0	20160503_pck1_8mM_5.3192.3192.2 File:~20160503_pck1_8mM_5.raw~, NativeID:~controllerType=0 controllerNumber=1 scan=3192~
1	P07379	PCKGC_RAT Phosphoenolpyruvate carboxykinase, cytosolic [GTP] OS=Rattus norvegicus GN=Pck1 PE=1 SV=535	19314			1435	1	1	636.872	1271.73	2	1271.73	0.0014	1	60.83	0.00015	K	TNPNAIKTIQK	N	Acetyl:2H(3) (K)	0.00000020000.0	20160503_pck1_8mM_5.3216.3216.2 File:~20160503_pck1_8mM_5.raw~, NativeID:~controllerType=0 controllerNumber=1 scan=3216~
1	P07379	PCKGC_RAT Phosphoenolpyruvate carboxykinase, cytosolic [GTP] OS=Rattus norvegicus GN=Pck1 PE=1 SV=1398	19314			3866	1	1	769.755	2306.24	3	2306.24	0.0032	2	23.94	0.44	K	TNPNAIKTIQKNTIFTNVAE	T	2 Acetyl:2H(3) (K)	0.00000020002000000000.0	20160503_pck1_8mM_5.6135.6135.3 File:~20160503_pck1_8mM_5.raw~, NativeID:~controllerType=0 controllerNumber=1 scan=6135~
1	P07379	PCKGC_RAT Phosphoenolpyruvate carboxykinase, cytosolic [GTP] OS=Rattus norvegicus GN=Pck1 PE=1 SV=1399	19314			3867	1	1	769.755	2306.24	3	2306.24	0.0034	2	21.67	0.74	K	TNPNAIKTIQKNTIFTNVAE	T	2 Acetyl:2H(3) (K)	0.00000020002000000000.0	20160503_pck1_8mM_5.6165.6165.3 File:~20160503_pck1_8mM_5.raw~, NativeID:~controllerType=0 controllerNumber=1 scan=6165~
1	P07379	PCKGC_RAT Phosphoenolpyruvate carboxykinase, cytosolic [GTP] OS=Rattus norvegicus GN=Pck1 PE=1 SV=1404	19314			3873	1	1	769.756	2306.24	3	2306.24	0.0061	2	5.25	31	K	TNPNAIKTIQKNTIFTNVAE	T	2 Acetyl:2H(3) (K)	0.00000020002000000000.0	20160503_pck1_8mM_5.6201.6201.3 File:~20160503_pck1_8mM_5.raw~, NativeID:~controllerType=0 controllerNumber=1 scan=6201~
1	P07379	PCKGC_RAT Phosphoenolpyruvate carboxykinase, cytosolic [GTP] OS=Rattus norvegicus GN=Pck1 PE=1 SV=1405	19314			3874	1	1	769.756	2306.25	3	2306.24	0.0068	2	0.9	84	K	TNPNAIKTIQKNTIFTNVAE	T	2 Acetyl:2H(3) (K)	0.00000020002000000000.0	20160503_pck1_8mM_5.6261.6261.3 File:~20160503_pck1_8mM_5.raw~, NativeID:~controllerType=0 controllerNumber=1 scan=6261~
1	P07379	PCKGC_RAT Phosphoenolpyruvate carboxykinase, cytosolic [GTP] OS=Rattus norvegicus GN=Pck1 PE=1 SV=1400	19314			3868	1	1	1154.13	2306.24	2	2306.24	0.0037	2	21.33	0.8	K	TNPNAIKTIQKNTIFTNVAE	T	2 Acetyl:2H(3) (K)	0.00000020002000000000.0	20160503_pck1_8mM_5.6204.6204.2 File:~20160503_pck1_8mM_5.raw~, NativeID:~controllerType=0 controllerNumber=1 scan=6204~
1	P07379	PCKGC_RAT Phosphoenolpyruvate carboxykinase, cytosolic [GTP] OS=Rattus norvegicus GN=Pck1 PE=1 SV=1401	19314			3869	1	1	1154.13	2306.24	2	2306.24	0.0052	2	26.04	0.26	K	TNPNAIKTIQKNTIFTNVAE	T	2 Acetyl:2H(3) (K)	0.00000020002000000000.0	20160503_pck1_8mM_5.6166.6166.2 File:~20160503_pck1_8mM_5.raw~, NativeID:~controllerType=0 controllerNumber=1 scan=6166~
1	P07379	PCKGC_RAT Phosphoenolpyruvate carboxykinase, cytosolic [GTP] OS=Rattus norvegicus GN=Pck1 PE=1 SV=1402	19314			3871	1	1	1154.13	2306.24	2	2306.24	0.0053	2	20.8	0.86	K	TNPNAIKTIQKNTIFTNVAE	T	2 Acetyl:2H(3) (K)	0.00000020002000000000.0	20160503_pck1_8mM_5.6107.6107.2 File:~20160503_pck1_8mM_5.raw~, NativeID:~controllerType=0 controllerNumber=1 scan=6107~
1	P07379	PCKGC_RAT Phosphoenolpyruvate carboxykinase, cytosolic [GTP] OS=Rattus norvegicus GN=Pck1 PE=1 SV=1403	19314			3872	1	1	1154.13	2306.24	2	2306.24	0.0054	2	28.38	0.15	K	TNPNAIKTIQKNTIFTNVAE	T	2 Acetyl:2H(3) (K)	0.00000020002000000000.0	20160503_pck1_8mM_5.6136.6136.2 File:~20160503_pck1_8mM_5.raw~, NativeID:~controllerType=0 controllerNumber=1 scan=6136~
1	P07379	PCKGC_RAT Phosphoenolpyruvate carboxykinase, cytosolic [GTP] OS=Rattus norvegicus GN=Pck1 PE=1 SV=1410	19314			3942	1	1	790.377	2368.11	3	2368.1	0.006	2	55.78	0.00029	K	VECVGDDIAWMKFDAQGNLR	A	Acetyl:2H(3) (K)	0.00000000000200000000.0	20160503_pck1_8mM_5.6504.6504.3 File:~20160503_pck1_8mM_5.raw~, NativeID:~controllerType=0 controllerNumber=1 scan=6504~
1	P07379	PCKGC_RAT Phosphoenolpyruvate carboxykinase, cytosolic [GTP] OS=Rattus norvegicus GN=Pck1 PE=1 SV=1412	19314			3944	1	1	790.377	2368.11	3	2368.1	0.007	2	74.62	3.8e-06	K	VECVGDDIAWMKFDAQGNLR	A	Acetyl:2H(3) (K)	0.00000000000200000000.0	20160503_pck1_8mM_5.6532.6532.3 File:~20160503_pck1_8mM_5.raw~, NativeID:~controllerType=0 controllerNumber=1 scan=6532~
1	P07379	PCKGC_RAT Phosphoenolpyruvate carboxykinase, cytosolic [GTP] OS=Rattus norvegicus GN=Pck1 PE=1 SV=1414	19314			3946	1	1	790.377	2368.11	3	2368.1	0.0076	2	66.17	2.7e-05	K	VECVGDDIAWMKFDAQGNLR	A	Acetyl:2H(3) (K)	0.00000000000200000000.0	20160503_pck1_8mM_5.6554.6554.3 File:~20160503_pck1_8mM_5.raw~, NativeID:~controllerType=0 controllerNumber=1 scan=6554~
1	P07379	PCKGC_RAT Phosphoenolpyruvate carboxykinase, cytosolic [GTP] OS=Rattus norvegicus GN=Pck1 PE=1 SV=1416	19314			3948	1	1	790.377	2368.11	3	2368.1	0.0084	2	28.94	0.14	K	VECVGDDIAWMKFDAQGNLR	A	Acetyl:2H(3) (K)	0.00000000000200000000.0	20160503_pck1_8mM_5.6579.6579.3 File:~20160503_pck1_8mM_5.raw~, NativeID:~controllerType=0 controllerNumber=1 scan=6579~
1	P07379	PCKGC_RAT Phosphoenolpyruvate carboxykinase, cytosolic [GTP] OS=Rattus norvegicus GN=Pck1 PE=1 SV=1417	19314			3961	1	1	795.708	2384.1	3	2384.1	0.0057	2	45.22	0.0028	K	VECVGDDIAWMKFDAQGNLR	A	Acetyl:2H(3) (K); Oxidation (M)	0.00000000003200000000.0	20160503_pck1_8mM_5.6490.6490.3 File:~20160503_pck1_8mM_5.raw~, NativeID:~controllerType=0 controllerNumber=1 scan=6490~
1	P07379	PCKGC_RAT Phosphoenolpyruvate carboxykinase, cytosolic [GTP] OS=Rattus norvegicus GN=Pck1 PE=1 SV=1411	19314			3943	1	1	1185.06	2368.11	2	2368.1	0.0064	2	92.41	6.3e-08	K	VECVGDDIAWMKFDAQGNLR	A	Acetyl:2H(3) (K)	0.00000000000200000000.0	20160503_pck1_8mM_5.6510.6510.2 File:~20160503_pck1_8mM_5.raw~, NativeID:~controllerType=0 controllerNumber=1 scan=6510~
1	P07379	PCKGC_RAT Phosphoenolpyruvate carboxykinase, cytosolic [GTP] OS=Rattus norvegicus GN=Pck1 PE=1 SV=1413	19314			3945	1	1	1185.06	2368.11	2	2368.1	0.0076	2	90.32	1e-07	K	VECVGDDIAWMKFDAQGNLR	A	Acetyl:2H(3) (K)	0.00000000000200000000.0	20160503_pck1_8mM_5.6538.6538.2 File:~20160503_pck1_8mM_5.raw~, NativeID:~controllerType=0 controllerNumber=1 scan=6538~
1	P07379	PCKGC_RAT Phosphoenolpyruvate carboxykinase, cytosolic [GTP] OS=Rattus norvegicus GN=Pck1 PE=1 SV=1415	19314			3947	1	1	1185.06	2368.11	2	2368.1	0.0082	2	96.09	2.7e-08	K	VECVGDDIAWMKFDAQGNLR	A	Acetyl:2H(3) (K)	0.00000000000200000000.0	20160503_pck1_8mM_5.6560.6560.2 File:~20160503_pck1_8mM_5.raw~, NativeID:~controllerType=0 controllerNumber=1 scan=6560~

## Sheet: Peptide stoichiometry
Peptide	Lysine	[Acetyl-CoA] (mM)	Time (min)	Stoichiometry	Kobs
AINPENGFFGVAPGTSVKTNPNAIK	342, 349	8	60	3.26679	0.000907442
AINPENGFFGVAPGTSVKTNPNAIK	342, 349	4	60	1.29586	0.000359961
AINPENGFFGVAPGTSVKTNPNAIK	342, 349	2	60	0.540038	0.00015001
AINPENGFFGVAPGTSVKTNPNAIK	342, 349	1	60	0.277761	7.7156e-05
AINPENGFFGVAPGTSVKTNPNAIK	342, 349	0.5	60	0.191921	5.33115e-05
CVGDDIAWMKFDAQGNLR	316	8	60	1.16794	0.000324428
CVGDDIAWMKFDAQGNLR	316	4	60	0.703726	0.000195479
CVGDDIAWMKFDAQGNLR	316	2	60	0.299648	8.32355e-05
CVGDDIAWMKFDAQGNLR	316	1	60	0.263697	7.32491e-05
CVGDDIAWMKFDAQGNLR	316	0.5	60	0.140552	3.90423e-05
DTVPIPKSGQSQLGR	107	8	60	2.52117	0.000700326
DTVPIPKSGQSQLGR	107	4	60	0.787863	0.000218851
DTVPIPKSGQSQLGR	107	2	60	0.429636	0.000119343
DTVPIPKSGQSQLGR	107	1	60	0.153187	4.25519e-05
DTVPIPKSGQSQLGR	107	0.5	60	0.117174	3.25484e-05
DTVPIPKSGQSQLGR	107	8	60	2.50827	0.000696742
DTVPIPKSGQSQLGR	107	4	60	0.877238	0.000243677
DTVPIPKSGQSQLGR	107	2	60	0.202976	5.63823e-05
DTVPIPKSGQSQLGR	107	1	60	0.0829886	2.30524e-05
DTVPIPKSGQSQLGR	107	0.5	60	0.0947113	2.63087e-05
EIISFGSGYGGNSLLGKK	243, 244	8	60	2.84551	0.000790418
EIISFGSGYGGNSLLGKK	243, 244	4	60	0.987554	0.000274321
EIISFGSGYGGNSLLGKK	243, 244	2	60	0.278018	7.72271e-05
EIISFGSGYGGNSLLGKK	243, 244	1	60	0.0689459	1.91517e-05
EIISFGSGYGGNSLLGKK	243, 244	0.5	60	0	0
FPGCMKGR	135	8	60	1.33452	0.000370701
FPGCMKGR	135	4	60	0.303508	8.43078e-05
FPGCMKGR	135	2	60	0.136513	3.79203e-05
FPGCMKGR	135	1	60	0.0678185	1.88385e-05
FPGCMKGR	135	0.5	60	0.0548381	1.52328e-05
IESKTVIITQE	91	8	60	2.28726	0.000635351
IESKTVIITQE	91	4	60	0.745602	0.000207112
IESKTVIITQE	91	2	60	0.438064	0.000121684
IESKTVIITQE	91	1	60	0.154616	4.2949e-05
IESKTVIITQE	91	0.5	60	0	0
IISFGSGYGGNSLLGKK	243, 244	8	60	2.45215	0.000681153
IISFGSGYGGNSLLGKK	243, 244	4	60	1.25205	0.000347792
IISFGSGYGGNSLLGKK	243, 244	2	60	1.04801	0.000291114
IISFGSGYGGNSLLGKK	243, 244	1	60	0.542653	0.000150737
IISFGSGYGGNSLLGKK	243, 244	0.5	60	0	0
IISFGSGYGGNSLLGKKCFALR	243, 244	8	60	6.54231	0.00181731
IISFGSGYGGNSLLGKKCFALR	243, 244	4	60	2.83215	0.000786707
IISFGSGYGGNSLLGKKCFALR	243, 244	2	60	1.14993	0.000319425
IISFGSGYGGNSLLGKKCFALR	243, 244	1	60	1.04376	0.000289935
IISFGSGYGGNSLLGKKCFALR	243, 244	0.5	60	0.633325	0.000175924
KKYLAAAFPSACGK	277, 278, 290	8	60	0.866922	0.000240812
KKYLAAAFPSACGK	277, 278, 290	4	60	0.491795	0.00013661
KKYLAAAFPSACGK	277, 278, 290	2	60	0	0
KKYLAAAFPSACGK	277, 278, 290	1	60	0.123692	3.4359e-05
KKYLAAAFPSACGK	277, 278, 290	0.5	60	0.0972544	2.70151e-05
KPLVNNWACNPE	204	8	60	4.16163	0.00115601
KPLVNNWACNPE	204	4	60	1.57281	0.00043689
KPLVNNWACNPE	204	2	60	0.852132	0.000236703
KPLVNNWACNPE	204	1	60	0.536577	0.000149049
KPLVNNWACNPE	204	0.5	60	0.0419236	1.16454e-05
KYDNCWLALTDPR	71	8	60	4.27373	0.00118715
KYDNCWLALTDPR	71	4	60	1.49269	0.000414636
KYDNCWLALTDPR	71	2	60	0.766004	0.000212779
KYDNCWLALTDPR	71	1	60	0.504425	0.000140118
KYDNCWLALTDPR	71	0.5	60	0.342904	9.5251e-05
KYLAAAFPSACGK	278, 290	8	60	2.22414	0.000617817
KYLAAAFPSACGK	278, 290	4	60	0.612584	0.000170162
KYLAAAFPSACGK	278, 290	2	60	0.773998	0.000215
KYLAAAFPSACGK	278, 290	1	60	0.825602	0.000229334
KYLAAAFPSACGK	278, 290	0.5	60	0.358754	9.96538e-05
LKKYDNCWLALTDPR	70, 71	8	60	7.38014	0.00205004
LKKYDNCWLALTDPR	70, 71	4	60	3.0589	0.000849694
LKKYDNCWLALTDPR	70, 71	2	60	1.326	0.000368334
LKKYDNCWLALTDPR	70, 71	1	60	0.790754	0.000219654
LKKYDNCWLALTDPR	70, 71	0.5	60	0.205465	5.70736e-05
NGFFGVAPGTSVKTNPNAIK	342, 349	8	60	4.22882	0.00117467
NGFFGVAPGTSVKTNPNAIK	342, 349	4	60	1.22754	0.000340982
NGFFGVAPGTSVKTNPNAIK	342, 349	2	60	0.464203	0.000128945
NGFFGVAPGTSVKTNPNAIK	342, 349	1	60	0.298855	8.30152e-05
NGFFGVAPGTSVKTNPNAIK	342, 349	0.5	60	0.042922	1.19228e-05
NGFFGVAPGTSVKTNPNAIKTIQK	342, 349, 353	8	60	7.19098	0.00199749
NGFFGVAPGTSVKTNPNAIKTIQK	342, 349, 353	4	60	3.24003	0.000900008
NGFFGVAPGTSVKTNPNAIKTIQK	342, 349, 353	2	60	1.48776	0.000413267
NGFFGVAPGTSVKTNPNAIKTIQK	342, 349, 353	1	60	0.641066	0.000178074
NGFFGVAPGTSVKTNPNAIKTIQK	342, 349, 353	0.5	60	0.316102	8.7806e-05
SKTVIITQEQR	91	8	60	2.82475	0.000784654
SKTVIITQEQR	91	4	60	1.0278	0.000285499
SKTVIITQEQR	91	2	60	0.398299	0.000110639
SKTVIITQEQR	91	1	60	0.247699	6.88053e-05
SKTVIITQEQR	91	0.5	60	0.154465	4.29069e-05
TIQKNTIFTNVAE	353	8	60	2.28769	0.00063547
TIQKNTIFTNVAE	353	4	60	0.742366	0.000206213
TIQKNTIFTNVAE	353	2	60	0.483894	0.000134415
TIQKNTIFTNVAE	353	1	60	0.199717	5.54769e-05
TIQKNTIFTNVAE	353	0.5	60	0.157171	4.36587e-05
TNPNAIKTIQK	349, 353	8	60	4.22777	0.00117438
TNPNAIKTIQK	349, 353	4	60	1.62375	0.000451041
TNPNAIKTIQK	349, 353	2	60	0.961538	0.000267094
TNPNAIKTIQK	349, 353	1	60	0.274417	7.6227e-05
TNPNAIKTIQK	349, 353	0.5	60	0.234685	6.51904e-05
TNPNAIKTIQKNTIFTNVAE	349, 353	8	60	6.03952	0.00167764
TNPNAIKTIQKNTIFTNVAE	349, 353	4	60	2.22834	0.000618984
TNPNAIKTIQKNTIFTNVAE	349, 353	2	60	1.28724	0.000357568
TNPNAIKTIQKNTIFTNVAE	349, 353	1	60	0.669408	0.000185947
TNPNAIKTIQKNTIFTNVAE	349, 353	0.5	60	0.317832	8.82868e-05

## Sheet: Second order rate
Peptide	Lysine	Mean	Std error	R2
LKKYDNCWLALTDPR	70, 71	26.33	1.32	0.9925
NGFFGVAPGTSVKTNPNAIKTIQK	342, 349, 353	25.65	0.65	0.9981
IISFGSGYGGNSLLGKKCFALR	243, 244	22.03	1.79	0.9806
TNPNAIKTIQKNTIFTNVAE	349, 353	20.87	1.71	0.9805
NGFFGVAPGTSVKTNPNAIK	342, 349	15.36	1.81	0.9602
TNPNAIKTIQK	349, 353	14.88	1.06	0.9851
KPLVNNWACNPE	204	14.66	1.11	0.9831
KYDNCWLALTDPR	71	14.55	1.55	0.9671
AINPENGFFGVAPGTSVKTNPNAIK	342, 349	11.57	0.79	0.9862
EIISFGSGYGGNSLLGKK	243, 244	10.74	0.83	0.9823
SKTVIITQEQR	91	10.01	0.91	0.9762
DTVPIPKSGQSQLGR	107	9.29	0.92	0.9711
DTVPIPKSGQSQLGR	107	8.93	0.97	0.9657
IESKTVIITQE	91	8.27	0.74	0.9766
IISFGSGYGGNSLLGKK	243, 244	8.11	1.18	0.9401
TIQKNTIFTNVAE	353	7.85	0.88	0.9634
KYLAAAFPSACGK	278, 290	5.92	1.75	0.7929
FPGCMKGR	135	4.76	0.77	0.9269
CVGDDIAWMKFDAQGNLR	316	3.81	0.27	0.9853
